# Supplementary material for: High‐throughput discovery of functional disordered regions: investigation of transactivation domains
Source: Mol Syst Biol. 2018 May 14;14(5):e8190. doi: 10.15252/msb.20188190 (PMC5949888; doi:10.15252/msb.20188190)
Supplement: Supplementary file 2 — Table EV1 [file MSB-14-e8190-s002.xlsx]

## Sheet: Table EV1 Legend
Table EV1	List of functional and non functional sequences from the random library
	Column A	id	Identifier
	Column B	sequence	Amino acid sequence
	Column C	growth_estimate	Strain growth estimate (a.u.)
	Column D	class	Functional or Non-functional

## Sheet: Table EV1
id	sequence	growth_estimate	class
seq_1	NLGSTLSDLEYVCFGGYDYS	353.253	functional
seq_2	TGWDGVGIGCLSAEPEWLKL	93.717	functional
seq_3	DGGSSFLESRYENWCGNRWS	76.4687	functional
seq_4	PLSPPCCTSLLNENIEFWLL	48.2781	functional
seq_5	ISIEAGARDDCPLCEWAGTE	32.3524	functional
seq_6	FAEWLFSQKRSPGRALWETD	30.3489	functional
seq_7	FFSTVRGPEGEFLGIPGFYR	10.823	functional
seq_8	HEGLPQRTWSKKIRYDLKQK	10.3964	functional
seq_9	AYGIQLGYNRGQFQSDYSLE	9.9616	functional
seq_10	ADNWWWTAIKEGTHSWVGDN	9.5616	functional
seq_11	TDGLCVGHNGGFNLEFTLLP	8.1588	functional
seq_12	LFMTELLRSFDGYDGATLDG	7.7035	functional
seq_13	KWTSLWTTTSSSSTSWRLHD	6.7616	functional
seq_14	DLDRLLYDAWREGCFQWVPE	5.7055	functional
seq_15	SKWPDLGDLIDKDTPPFAFL	4.8329	functional
seq_16	FQPASSAHGSILECLIVPEE	4.0792	functional
seq_17	IGDCCILGSSGGEKGLFGLF	3.6449	functional
seq_18	YSDGCAEARLQNAFPTDIDP	3.2441	functional
seq_19	TPSLATSCNTPWTVLSPVHF	3.1947	functional
seq_20	TDSEMGSVEDLLVFFGEGGL	3.1064	functional
seq_21	EWQGLSLQACDFLFDNARPS	2.7894	functional
seq_22	FHVYEGVGSTWEWCPFLQPN	2.6199	functional
seq_23	YEGADGISCTNDPWNICGWW	2.5458	functional
seq_24	YVDLEDVISRDGLSLFSELG	2.4368	functional
seq_25	STQSCDYVLGHSAVWNSFDY	2.4159	functional
seq_26	YTDCSHWCWANYSSEEYVGP	2.3944	functional
seq_27	AAARGIDYDQTMETARFNLF	2.2503	functional
seq_28	WSQKFYGGLGHIRSGLGHSF	2.2215	functional
seq_29	FGTQVHDDYSAMLGYTWAYT	2.1639	functional
seq_30	ASLVNEVGFFGFLPDHHMWV	2.0289	functional
seq_31	LDQAYALTQLLYTDIRELSS	1.9698	functional
seq_32	STGTDHVDQCWFIGGEPTCM	1.7536	functional
seq_33	SEGESVGTADACPYRPSYWQ	1.6217	functional
seq_34	RDAGSYGNQQNWIARACMGI	1.5608	functional
seq_35	PTEATYARLFHINTRSGWSL	1.4016	functional
seq_36	VDGWRAWTLEAGWDWIGQDH	1.3667	functional
seq_37	LGDPWGWEPCSYVGFAAPTL	1.2787	functional
seq_38	RGGWVLTRRTCAVMCVFLSI	1.0506	functional
seq_39	LSWFFLADVENSDLDTEGNG	0.9799	functional
seq_40	LLDILEGTYPMGYDVSPSFV	0.945	functional
seq_41	DTVVCYEVVRTLGRGLSETT	0.8988	functional
seq_42	QNAQTQLYDIADYVSGVRCD	0.8772	functional
seq_43	IEGFHSKRRRAMDIESGFQF	0.8509	functional
seq_44	CGCCSWDGDARGPTANWGFS	0.8103	functional
seq_45	YYLTECQELDPTLWIPKCGP	0.7876	functional
seq_46	ASNSIAEWLLCRDRTEVPEQ	0.7836	functional
seq_47	YTVFQTVSQNDIALAYPTYL	0.7827	functional
seq_48	EQCTTFEGCWDDTQWRLFAP	0.5864	functional
seq_49	SACIYCWLDGRETPGLQPAK	0.5636	functional
seq_50	NRQYFQNSGVMRGVLSALYT	0.5595	functional
seq_51	TTVDEQPRIKSTCGNCLCWT	0.5477	functional
seq_52	SHEVAGTRLFQGYDEWSLIG	0.5272	functional
seq_53	DPSHRECQNDYDAELFGASV	0.5271	functional
seq_54	VVARRPFMTRLGVFNCERPR	0.5253	functional
seq_55	GLATQVCPASFLGESGFVCI	0.5246	functional
seq_56	RGRIKTTGIPNMYAYVSLGR	0.4714	functional
seq_57	QTSAWFTGLEGQEHEMEGFA	0.4611	functional
seq_58	FRRSRQCARYNLFQNNRRCP	0.4361	functional
seq_59	GIGDGVNAPAVLCPPARAGF	0.4278	functional
seq_60	LGFFGNFMEVRPHSGDITRK	0.417	functional
seq_61	FNTVTRIGVIRPVRNAPSSV	0.4017	functional
seq_62	FEFISRVGFMEDISSAYPFS	0.3986	functional
seq_63	MLRDLFGMNAGSVWDRLQMA	0.394	functional
seq_64	GGMLGAGTAFETLLAQARED	0.3787	functional
seq_65	LMIRYRGDPALLVECKARRA	0.3753	functional
seq_66	RNVGGIGKWMCLVTMRWTTA	0.366	functional
seq_67	INYVHPQRASVVSWLGKPVH	0.3565	functional
seq_68	QNVRGLLDRRLLEVRFGYCL	0.3558	functional
seq_69	TTQLGFHPGTVLVGVLLTIK	0.3424	functional
seq_70	FEVYEITRAPASHGRTTCRV	0.3424	functional
seq_71	GTSGSACSGVPGFVAQYWPW	0.3158	functional
seq_72	LRPLFASNTSGFGDIWFDLR	0.3039	functional
seq_73	TYTPACWQYPARTWHGSGGL	0.2978	functional
seq_74	PKTSEEEIGSLFTWLFSAEH	0.2894	functional
seq_75	VIVAYQSSEVRTGSRSFLGH	0.2846	functional
seq_76	GQPVSDTVVWDWGFTAQEEP	0.283	functional
seq_77	RPSVGKPCTRWPLKDPSQRL	0.2748	functional
seq_78	EKSRHQYEGLLSTEWRFSSL	0.2507	functional
seq_79	VQRVWGGGRSGSVTRPMSVA	0.2491	functional
seq_80	DMFSSRRLSYYERRPKRRDV	0.2464	functional
seq_81	MTSCNTCHMSLSGQPAPSVS	0.2409	functional
seq_82	HRDNDAWAQPELSWILEGLT	0.2365	functional
seq_83	EVESGDRWSGLCLSDLLPSV	0.2256	functional
seq_84	SVWGFFAWGGTRFKPDVCSY	0.2214	functional
seq_85	GTPLTKPAIRAKRTGSGQYN	0.2179	functional
seq_86	ELQCTSRIATMFISPSNAAA	0.2148	functional
seq_87	TSDDEVHMLWSDNGNFPPDF	0.2135	functional
seq_88	EVVIDYFHGELMDLSRQVQL	0.2129	functional
seq_89	ERPALSYEYYLRDFPYSFGG	0.2114	functional
seq_90	RVENHVSQQVLPRILSLSRG	0.2022	functional
seq_91	AVHQSFEFIHGLTGYDMNLV	0.1938	functional
seq_92	GTHPGHFNVSTGEKAREPSG	0.1845	functional
seq_93	RSHMDFLRCTSPQLREMLCP	0.1835	functional
seq_94	STDMENEISHPAVGIRWPGG	0.1835	functional
seq_95	TQRGTGHAPMGWRDYTWYDE	0.1835	functional
seq_96	GCSEAGDDTDSWTHADFGNA	0.1832	functional
seq_97	GPGDANAFSLAVWWSMEDGP	0.1822	functional
seq_98	YCNKSSPCGMRLIGVRTVPV	0.1698	functional
seq_99	DTSVYTNEEPADLHSSYMSW	0.1612	functional
seq_100	DLLMARKFYLLEVSGIVTSV	0.1606	functional
seq_101	MGWIPAFMGPHNKRGSLAKL	0.1606	functional
seq_102	IQRLLSRRSHDPMRSSEASF	0.1606	functional
seq_103	SVQSALREMRRLIHINPVND	0.1606	functional
seq_104	DEGYSGFRTSKCAISTLVQQ	0.1589	functional
seq_105	NLSRHGKITDLHSTYPFCCE	0.1562	functional
seq_106	IAWGFSGLGFTEDSRSCGWP	0.1557	functional
seq_107	DYVPNICTQVLDREVTGHLD	0.1539	functional
seq_108	PGDLLPRGVYWSFVLRIYTP	0.1508	functional
seq_109	LPLRSADRFKTSMTEREVLT	0.1461	functional
seq_110	ADIQENATLGRPLRDGSPPP	0.1461	functional
seq_111	KHGGLRLICISMGSFSQIDA	0.1461	functional
seq_112	LSWGDVSGAGLARDYPLKLD	0.1461	functional
seq_113	VLIDRFLGHTYFRESRDFCL	0.142	functional
seq_114	VANRWGNESAWDGSCAGLWH	0.1401	functional
seq_115	LVGPVGLCNYIRLSTGLCQI	0.1391	functional
seq_116	REKDNRFLWITYGRGGSDEN	0.1391	functional
seq_117	FGSPTWAFYDVAGDESVHTM	0.1371	functional
seq_118	IWAILIQAVANKLVCRLSSC	0.1334	functional
seq_119	SQIGFFDIMNSCGLWAYDWA	0.1279	functional
seq_120	CDRSAFSAQTQRCWSILRWL	0.1261	functional
seq_121	TRVTSILISVVPRQRVCHIG	0.1206	functional
seq_122	ERQGHSARIRQPAHSIILGC	0.1162	functional
seq_123	GTIFWWFRGSGESATPSLDN	0.1158	functional
seq_124	RSAIWAFEPACGPPEFGGRF	0.1146	functional
seq_125	SGSARARAYVLNRAHRLPWA	0.1121	functional
seq_126	ACSAPCTLSAVSCRQLVNSL	0.1094	functional
seq_127	LESYVYPVGTAWLCRTYRTH	0.109	functional
seq_128	QYKEHPSTLAGPTDYTGRPV	0.1084	functional
seq_129	QWLGLYEIGSLTSTRLDPGG	0.1029	functional
seq_130	FINELLNYQLQHFDFSGQHS	0.0978	functional
seq_131	NMFYGGPEFASWPPEPVEFE	0.0951	functional
seq_132	GFFFRSASDASPDPSARVFT	0.0944	functional
seq_133	LHWFFDLADRAAQDVAAAMS	0.0927	functional
seq_134	RDKSAHPDSGDVLFLTLLSD	0.0903	functional
seq_135	EFRVLEEWPRFSEWHKLWDS	0.0862	functional
seq_136	YSGVVKGELTEFFGCTGLTF	0.0861	functional
seq_137	EGGVDVRYDYGPFLGESLSL	0.0824	functional
seq_138	LVNEVEPFGLGLMSHGYGGV	0.0823	functional
seq_139	RQTKGTGMHQREQSMVCISF	0.0823	functional
seq_140	ISGNLARGLTLLSTAPRVGP	0.0802	functional
seq_141	NGASANMFWDTWVYSKPLSP	0.0801	functional
seq_142	ESPTNGVWLGLDHCYSSPSA	0.0798	functional
seq_143	GSGLQIWQRLGSAEEEPEYC	0.0791	functional
seq_144	ESQAVCVGGVAVMISRRWND	0.0741	functional
seq_145	GGGLFDLAASWDELECCLSA	0.0727	functional
seq_146	LYHILLSWFSIIAWGGLHRG	0.0721	functional
seq_147	LPFRRVADRVGGLARREEYG	0.0721	functional
seq_148	WTGSAWSVRGRFERDPTSTA	0.0715	functional
seq_149	VGCLPYKVKCSSQTPSRTTC	0.069	functional
seq_150	CSIPWGVRGYVQPMDSGFDG	0.066	functional
seq_151	YTIDSFYFNHSDAWIDILFT	0.0656	functional
seq_152	DSARDEKWNVSERLRLASLR	0.0615	functional
seq_153	VHSLSQKYGPRGTIQYRNTP	0.0603	functional
seq_154	LGEGSAPEGYQDSGLLRLHI	0.0596	functional
seq_155	MDAWVLEAPIWPRRRHVAQG	0.0588	functional
seq_156	VIVSRILLKGLWELGTLGRY	0.0558	functional
seq_157	KGVWVDGTASSGRYRNKYPE	0.0553	functional
seq_158	AVAYTSLLDEWYGLDPAQGN	0.05	functional
seq_159	GLKSTTAGGAIALRRTADKH	0.05	functional
seq_160	WDVRGAKRQHSSGVFLAREV	0.0474	functional
seq_161	NVHGQTSHTDPGFVSIWYLR	0.0464	functional
seq_162	IRFGILPTSDSPVRSTNDQD	0.0413	functional
seq_163	SSFGRAAWLPFYDYLGHDDI	0.0387	functional
seq_164	HQEHRCRVPVTVQEVDIRKF	0.0382	functional
seq_165	LQYPSDPWALATGGMNNGQT	0.037	functional
seq_166	TYWQLMCCSSALMPVVNHCH	0.0328	functional
seq_167	ELTSKHSRCALNKLASRGSR	0.0328	functional
seq_168	KATTGGILKKEDSRHVKTCH	0.0323	functional
seq_169	DHIFQLVGFRIHGRKFDHLI	0.0323	functional
seq_170	VVYAVKERNFRDGVDDCIKS	0.0276	functional
seq_171	VNHKNPLGHSNECTCDEQLS	0.0245	functional
seq_172	NLNGLPNLTRRGIHAARLKG	0.0232	functional
seq_173	STERTVGRIRLEESLLFYPL	0.023	functional
seq_174	PEIDMVGTHLQLETLWSTAT	0.0225	functional
seq_175	PSMHLIQRYKCLSTIFADGG	0.021	functional
seq_176	DVCGADKRAKIDVHIGVWSV	0.021	functional
seq_177	GLKPCRTPPHHSFNGQTSTR	0.0206	functional
seq_178	GDHDILNWATNQAALCSPRT	0.0176	functional
seq_179	KHKRHPVRGSNWSVVGYAED	0.0119	functional
seq_180	GPKPRMLREPYRSGRLTLPS	0.0112	functional
seq_181	TGTDYLQSGRPPGMRTFRLR	0.0112	functional
seq_182	TCDAVEIKAHCQIGLRRSTR	0.0112	functional
seq_183	SFHWKLMPWCLGLVCFQPSA	0.0112	functional
seq_184	IPRKCVRGRCEVLDERTVAA	0.0112	functional
seq_185	CGRKYAGLALSNYIPLIPDG	0.0112	functional
seq_186	LVFHAPRSIARAPWSTSLPS	0.0112	functional
seq_187	RGKPKARGRRISTINKQLSE	0.0112	functional
seq_188	NMQEHIPKWHDREFLLGGIF	0.0112	functional
seq_189	PHCISRASVRNIHRPLDRVV	0.0112	functional
seq_190	RDLGVKRRIALPIRHGALEC	0.0112	functional
seq_191	LCKYAVRNVSLRYAYESDLT	0.0112	functional
seq_192	PMVGGLSCCVAGRVELMSSD	0.0112	functional
seq_193	HTWTMFANELPAFLPTTAMH	0.0093	functional
seq_194	LALCGKRLWRNIRAPCDGSI	0.0091	functional
seq_195	LTYVAYPTAPTVGGSNVGSL	0.0084	functional
seq_196	RSHYRVLGVLGEVTLGVSIR	0.0073	functional
seq_197	LDHRKQRDANLVGVWSSNHQ	0.0071	functional
seq_198	ARTFSGKFPSQSLPTLLSVA	0.007	functional
seq_199	LIAQTMLAPLTCRNGFQWLS	0.0066	functional
seq_200	RQSGPLGKRARTFSFMPVPL	0.0057	functional
seq_201	VGHPVWIRWRSPSPMFRHRV	0.0038	functional
seq_202	VFVGIDTPFPMFGFYGPGLQ	0.0033	functional
seq_203	AIEIWHFGSASGGPPRGGTA	0.0022	functional
seq_204	GSHDENWTWGFVYNTLSHFG	0.0018	functional
seq_205	RMGLFGIYGSVGIYIAVYLS	0.001	functional
seq_206	GWVKLMFRRLKVGDYNNQLN	-0.0001	functional
seq_207	PPESEFCQRRVSRGGNCVLT	-0.0016	functional
seq_208	GGVLLGPIYDIGRNESHTIP	-0.0076	functional
seq_209	IMYAWFDPPRSKFCPGALLA	-0.0077	functional
seq_210	LGEGSRVAYPEEARPTRGGD	-0.009	functional
seq_211	HRKRSSNVSPGPLWRKPASN	-0.0091	functional
seq_212	GGAEFNLDISRGSELFNRRV	-0.0118	functional
seq_213	RYRIVHGGRTQASRKFGSGP	-0.0124	functional
seq_214	ESLRCSVCRTKEYYYSILDE	-0.0126	functional
seq_215	AFFSAVFIGSVSTVMFIKDR	-0.0144	functional
seq_216	LYAAPVSSWAWDCQDNTVYY	-0.0145	functional
seq_217	LDWWSRKRTLTCHFTMTGQL	-0.0153	functional
seq_218	TIGVEWGGHQETLMPVQFWL	-0.0171	functional
seq_219	RSRRDLGLPLGGCVSLRSVH	-0.0187	functional
seq_220	WYRCHARLRISVCDLYKMCC	-0.0195	functional
seq_221	YVTRQFCIEVLPVARGFPRI	-0.0256	functional
seq_222	ALKLGSLSWALHGQYTDLRS	-0.0257	functional
seq_223	CVSLEFGRLHLQQQFDLWSS	-0.0287	functional
seq_224	SFGLPGSWSVFWADEAAGLN	-0.0303	functional
seq_225	HGLLTSHTCMLFPVITFAWS	-0.0311	functional
seq_226	LKIYLSQEDLRGVAFGSSWF	-0.0317	functional
seq_227	HDLAWLRLNGIFERYVWDQC	-0.0335	functional
seq_228	RFDGLWFRYRPRFPLTRRVK	-0.0337	functional
seq_229	GEQTLPVFGMCSLAAKSGHR	-0.0343	functional
seq_230	AGRENHRVWEGWSWPETVSE	-0.0372	functional
seq_231	GGSVMYESMTLEELVRSLCS	-0.0372	functional
seq_232	ASSAIRNYTDISVTCEHLRR	-0.0374	functional
seq_233	KFLLDGARDYEDAWRENIDW	-0.0382	functional
seq_234	IEQAQAAASWPGPGELSDFW	-0.0395	functional
seq_235	KRDRWPGAGYGRYVDQPIRL	-0.0414	functional
seq_236	DIRVPSVSLQSPNSMAWPLI	-0.0419	functional
seq_237	SRWLDIALTLAQLETFESEF	-0.043	functional
seq_238	FPVDGEYGDTIPSTAYSFNG	-0.0435	functional
seq_239	KYLYKGNSTRVRVTSCQRTR	-0.0469	functional
seq_240	VLSGLESTLLSWRSGCANMF	-0.0471	functional
seq_241	APWTDYADPFWCRAYPAYGE	-0.0476	functional
seq_242	ERSMGRPRENRQYENINRQH	-0.0501	functional
seq_243	GEYSSFAVWLRPEVDFLEGT	-0.0514	functional
seq_244	LWRIGLGSSGLARRRKLRLN	-0.055	functional
seq_245	VSLLGLNIGTCGGRGTRRGL	-0.0557	functional
seq_246	GSSIQSQGYPGLVGSSHRLE	-0.0559	functional
seq_247	EVFRITRQDYSTSAYDEARR	-0.0563	functional
seq_248	LRKALELVEQVVFTSRCQRA	-0.0565	functional
seq_249	SLSVVVSPLDSLPDDFPGLG	-0.0568	functional
seq_250	EQFKSLGDAEQEGNPKQFRF	-0.0573	functional
seq_251	WLARLTEPGTEYARSNTPCL	-0.0581	functional
seq_252	GYGRGTERAHTAGVIGYHWA	-0.0581	functional
seq_253	RISVQEMGFESVFGLTFFET	-0.0584	functional
seq_254	VSRGLAFGLRLTTASSFHFH	-0.0602	functional
seq_255	LQLWCPRTGTNGVAVRRLST	-0.0607	functional
seq_256	GPRVPWTPTEIRRSRLFSST	-0.0641	functional
seq_257	NQDLIDTCYANSMIMCQWNE	-0.0659	functional
seq_258	IVRVFHNDLSDYWAHDWRVP	-0.0659	functional
seq_259	KPPQVLPHSSQAESLVSYDS	-0.0664	functional
seq_260	TAEVSTWHGKECDFLEHSVR	-0.0702	functional
seq_261	SIAEDTMDMWAGWYLPRYPA	-0.0713	functional
seq_262	AIGEQPVMGLLPGGSKVFTR	-0.0726	functional
seq_263	GEKFHQVTRVPSRAWPFGLN	-0.0747	functional
seq_264	MAIWGYAIPRRRDTSCGQGR	-0.0764	functional
seq_265	WRCATWVNIHGPRRFRSRPN	-0.0768	functional
seq_266	ESHAPVIAVMAQLPQSSEPT	-0.077	functional
seq_267	YNRGGIKTQQGAGWYATVPR	-0.078	functional
seq_268	TIRFKNGHGRVPRYMGRKLW	-0.0781	functional
seq_269	KSPIDDPSTLITGIKQHERE	-0.079	functional
seq_270	AKGDAEYCGYSVWGHFSGVL	-0.0794	functional
seq_271	SNRRTLISYRSPRVRPGCLT	-0.0802	functional
seq_272	SDIPRIGASDCSCSFKLFEW	-0.0802	functional
seq_273	QCYVEGALGSDALFMESSMN	-0.082	functional
seq_274	FEFGKLRPGTRLTVGHRPEA	-0.0842	functional
seq_275	TTVNTEGAELGVDQHFPMYQ	-0.0849	functional
seq_276	ITSWEGLLWESNFADECERA	-0.0857	functional
seq_277	SVEAVSCFFHEARCESWGRD	-0.0858	functional
seq_278	LASVSPRAWYSLSSLVYQTE	-0.0864	functional
seq_279	LQGHTSGIPTSLTLCPAQVG	-0.0864	functional
seq_280	RKGVDRAPTSAERRIKIELE	-0.0864	functional
seq_281	GFWGSCAVHYLGHAIGSWRH	-0.0878	functional
seq_282	TTRLVLNFYEAEEAGCGVTS	-0.09	functional
seq_283	LDDGIDATLEDRVSSPWLAE	-0.0911	functional
seq_284	TVIDSLLRLVTMEDFLNKAG	-0.0917	functional
seq_285	GLLDHEFANTVGSKWSRLRK	-0.0918	functional
seq_286	SNRPLTWERLSCYVSGEKPG	-0.0941	functional
seq_287	QFVGEGTRDACICLYAGNGD	-0.0944	functional
seq_288	LYPNDSRHLLAIVISKTTNC	-0.0944	functional
seq_289	VGGLETCASLPTSGTHYVLR	-0.0944	functional
seq_290	CWKLTSYNYSGWPSPRPLSG	-0.0944	functional
seq_291	AWSSCGSEMFGSGGSFWNFC	-0.0954	functional
seq_292	ERVNETFLDEFQFPPTLPSS	-0.0955	functional
seq_293	GDPGAYWLWSINWNSKEPLS	-0.0959	functional
seq_294	EYALCSFECGQCRFGIDPFR	-0.0964	functional
seq_295	NLAQVVPPWHKSACPREGGP	-0.0976	functional
seq_296	SWLGVICRSSASSLIIRDRF	-0.0983	functional
seq_297	ERVVEAASDLGDYLLFKTML	-0.0984	functional
seq_298	TYESYYQDPAHTCIVCDPLV	-0.1017	functional
seq_299	YQPLGFDGSDTMDAFVMTLG	-0.1025	functional
seq_300	PYMSFSAVHRASLMRTCRVN	-0.1031	functional
seq_301	HIIWGDEAWGARSAQPEATH	-0.1037	functional
seq_302	SGHGKGLFTGAHRFAQCRGH	-0.1059	functional
seq_303	PKAVRMRGSKAPSVRLPGSK	-0.1067	functional
seq_304	FMCLESVLAKPKSVSPPPDH	-0.1074	functional
seq_305	LSAGGSPSDLVSMISLSWGS	-0.1083	functional
seq_306	YWANWSEVSPIFWWEHPGGL	-0.109	functional
seq_307	SQVFPDQAAPGHLGYPNWWL	-0.109	functional
seq_308	QSGSHSSPYEYLGGDVTFSG	-0.1094	functional
seq_309	ALEGSVFSTQYTWQKQGDSY	-0.1104	functional
seq_310	IIERDVVNSKDVMSGRWGFY	-0.1112	functional
seq_311	YDQDSFATLQIMPSYGIYPK	-0.1113	functional
seq_312	LCPQNFGNVVASTDPCSQLW	-0.1116	functional
seq_313	VIDTDRSGVVRKVVDHRPPA	-0.1122	functional
seq_314	GRQEVNQGEQSLDQAMGAYN	-0.1122	functional
seq_315	NAIGMHDKCCRTEGVLWIPA	-0.1122	functional
seq_316	SSGWNGREIRSSFQRVLDAC	-0.1122	functional
seq_317	ATEYGCWAVYMGRSQRREWD	-0.1122	functional
seq_318	KIERCGKRHLGRTGQMSPNI	-0.1122	functional
seq_319	WWGYLSHNGTSDWLRSFTEI	-0.1122	functional
seq_320	PDVRLENIAFFVTPTSHYHV	-0.1132	functional
seq_321	CSLFRSPIRTPPIFLQRAHI	-0.1132	functional
seq_322	HAPCGQLSFRRQDAVPLKFA	-0.1168	functional
seq_323	VGFKSAFVVVLPPIGVMTDL	-0.1172	functional
seq_324	SSLDGGEVPKDSILSRSFFV	-0.1177	functional
seq_325	CDWVNLDTAGTRLCNISFGV	-0.1178	functional
seq_326	ASWCSDDPELEAEFSLLVRW	-0.1206	functional
seq_327	QHISQESGCWDINHRDLFYA	-0.1209	functional
seq_328	DLGQAEEMARSTTLLGNSFQ	-0.1209	functional
seq_329	DFGWWTGWAWQSRHHSEAEW	-0.1223	functional
seq_330	CEGVMCSFGAEDTTNIDWGQ	-0.1226	functional
seq_331	LEEIRFHLEVLSGHELSDFR	-0.1232	functional
seq_332	PFYSTVIDGNTDVCGCLSFI	-0.1232	functional
seq_333	FDINRSLDGFFRAANSHFRD	-0.1242	functional
seq_334	LAEPPAAGESRMIIRRLCYD	-0.1244	functional
seq_335	LRKSEVLGFGCLNSSGFFEL	-0.1246	functional
seq_336	DNNFLWASDTVSWLEEPLAN	-0.1251	functional
seq_337	FLLSPTTGDVPLGRNDSLAY	-0.1253	functional
seq_338	RMLRYGVTLTITHGLLIPCY	-0.1256	functional
seq_339	SIHGVDTGLVRFRREAKKIP	-0.1266	functional
seq_340	HPSSGRTDYATTFFLEEYSV	-0.1268	functional
seq_341	APLFVVFDWNVGDMDCDEIR	-0.1271	functional
seq_342	GNVRHNTSISSRLILFCQFL	-0.1286	functional
seq_343	LIDMGALFTVEVQTAKIGSL	-0.1287	functional
seq_344	PVPPLAPLQTIMLENRTNMG	-0.1296	functional
seq_345	EPWLSHPTIPCTWRKDWSI	2.3839	functional
seq_346	VCEPSGDANWLNGAHGFGS	0.9363	functional
seq_347	LGYQFDILELYGPSTSSFS	0.7926	functional
seq_348	DRINVLDGHSISEAWSRWL	0.2601	functional
seq_349	DRAAIWLYGRFSTDSARLV	0.1835	functional
seq_350	LGGCIYMPGSFKTRMGERR	0.066	functional
seq_351	LSVGTREEVVWWELGLQSN	0.0527	functional
seq_352	RMNWFKGGVSEVEELFLET	0.0385	functional
seq_353	AQEQDYNKFEFPWYHTIGS	0.0226	functional
seq_354	GAVDWGTLTKNWLDGCHSG	0.0021	functional
seq_355	ERTSLAAYGSISSPCDGRV	-0.0254	functional
seq_356	LNCVSSFEYSTEDSPRSWH	-0.0345	functional
seq_357	KLQIASKDKVKEIGRERNC	-0.0562	functional
seq_358	ANLALLGEGEIWSIFSWQR	-0.0944	functional
seq_359	LVGNWDKNEDCHDFRTAFW	-0.1152	functional
seq_360	RPYRGRRGSAHIFSVQETS	-0.1218	functional
seq_361	DYEELDFSVYEAEIVSGN	2.3978	functional
seq_362	TFHYDLSSDVKSADAWWV	0.6607	functional
seq_363	PPSLPDWAVFWRNTDNCS	0.3876	functional
seq_364	GEEGICKAVQIGCPVPKS	0.3424	functional
seq_365	LLYNLFIGDPVGRGTCCQ	0.2162	functional
seq_366	ETRIALQLKCLDELLGSL	0.1407	functional
seq_367	GVLIGHHCEWSWVCPCSF	0.0976	functional
seq_368	GLRDQELGRRKDSRPYMA	0.0616	functional
seq_369	LSCSLFQSAPDLQVFYRS	0.0112	functional
seq_370	NIIKRLVLDGTFTISYGI	0.0045	functional
seq_371	EMILVGREAAKRFMLCVP	-0.0073	functional
seq_372	SRVKTDVMGADNEAIATI	-0.0748	functional
seq_373	WETPASTDWTQITRMSEY	-0.078	functional
seq_374	IAAHDNFSPFLVGWDIRP	-0.08	functional
seq_375	TSFAMLRGARSITSQSIF	-0.0984	functional
seq_376	ESGVDSRGWSCNWRNSSS	-0.1122	functional
seq_377	HIQSPYPGSPWSLGYISL	-0.1143	functional
seq_378	LFLFEADLCLGLSAEGRY	-0.1207	functional
seq_379	CDRLHRCEMRRLAIYHTR	-0.1221	functional
seq_380	YHFDRAAARRQDKAHKN	4.7045	functional
seq_381	CISPDMSIAYWEGWWSL	0.7944	functional
seq_382	RASGSECGVHWTQDPTA	0.6042	functional
seq_383	WAKISCWDDVLNSCLQT	0.2262	functional
seq_384	MGVTYLEGLEGLIDDRY	0.1175	functional
seq_385	TRGTAHNGTVEWGLGAH	0.1156	functional
seq_386	REGIRDNTNAMMMWTLW	0.1106	functional
seq_387	YTDQFMGVNNGSESGDR	0.0721	functional
seq_388	CSSEVSEINVEYFSRLD	0.0485	functional
seq_389	DAHPQVQVEDFFDVRDT	-0.0522	functional
seq_390	PWVIPRREDSTIQLLRP	-0.0526	functional
seq_391	TELTRAKGYVQEGVHLP	-0.0851	functional
seq_392	SAYIPNLTEEWPGSLV	7.6533	functional
seq_393	ELAYLPGFLDRMLPSL	1.1586	functional
seq_394	RPGVWPGGWEEVLRRP	0.7876	functional
seq_395	WRRASCSVQAMGSGLL	0.4422	functional
seq_396	TLNGLSLSDDIYFTSI	0.4081	functional
seq_397	ELDWDRGLQWYASNLV	0.3579	functional
seq_398	TLVLINRSSGPGVKEK	0.2633	functional
seq_399	AVPRCLRAYGLHPGGS	0.2464	functional
seq_400	SVQGLEGAMTLDTAAS	0.1821	functional
seq_401	QGGYRDSCLKCYLFGV	0.0906	functional
seq_402	GAMVPRSIEFLMNFGG	0.0084	functional
seq_403	GRSESCTTVAMFMSRP	-0.009	functional
seq_404	RVKMMSESWTSRILDV	-0.0139	functional
seq_405	LPKGGSLRRFCATGWH	-0.0328	functional
seq_406	CVLNYLLGGLAFSSSV	-0.0485	functional
seq_407	ELGSLFHTESLVLSDC	-0.0491	functional
seq_408	IGSTTSCMLLRTMHAP	-0.0747	functional
seq_409	FHTPPRLAIKFFVSAS	-0.0804	functional
seq_410	PLLGLHWSKGLSVLWQ	-0.1006	functional
seq_411	PVCARVWVNVSPQMGT	-0.1122	functional
seq_412	REDRTNPNNFVWPWA	2.172	functional
seq_413	TVFGGVTLENFLDLH	0.6489	functional
seq_414	INGFYEPLRELIWEF	0.1241	functional
seq_415	AYFTRTSGRSTVGPV	0.116	functional
seq_416	PSWMPEYPRTLVVAR	0.0226	functional
seq_417	HRTVQMGSTWQRHAA	0.0075	functional
seq_418	PNGCAEYAFAPDMGW	-0.0349	functional
seq_419	YKNQRNSRTTGRGLQ	-0.0978	functional
seq_420	SDPSYGEPFGVFYFC	-0.1007	functional
seq_421	RPQSVLKNAGRLGKR	-0.1071	functional
seq_422	TGRLRCISGGEKERA	-0.1122	functional
seq_423	ARFPLPVNRIGGRGP	-0.1287	functional
seq_424	DLFDKMLDELGSYPS	-0.1299	functional
seq_425	ETLDKAVETYMSYL	7.4633	functional
seq_426	PQFRYSANVCEYSN	2.334	functional
seq_427	TENSHLWGDSLWGH	0.3655	functional
seq_428	LMGVVRRPRVQLYR	0.1835	functional
seq_429	VRVPRYFRVDYTTL	0.0603	functional
seq_430	GISFTASPVCGFWL	-0.0277	functional
seq_431	SVSFGGLDDVSVYH	-0.0468	functional
seq_432	RVCVCGDVPWDLVI	-0.0547	functional
seq_433	DQWQKADFELRPAH	-0.0647	functional
seq_434	DLHWFATSLGNATR	-0.0874	functional
seq_435	DIEFGGQSPEMGLD	-0.0912	functional
seq_436	GHDYLVFQYSFDHL	-0.11	functional
seq_437	IVLPVGYTDIFEC	5.1809	functional
seq_438	SWNVHLGYPTAGN	2.2742	functional
seq_439	AKTLSYAFSLDLA	0.3925	functional
seq_440	VSLLGNFSPFWGL	0.2894	functional
seq_441	VGEVVTTWVDVSV	0.1898	functional
seq_442	GRVVVRGKIRFTR	0.1806	functional
seq_443	VWGDRDGYWWDVL	0.1461	functional
seq_444	LTAFSCWEEGKVE	0.1452	functional
seq_445	CGTSPSYTCVKAA	0.0891	functional
seq_446	KYASIPDNVFGRR	0.0805	functional
seq_447	SWSFRSVPGRVSA	0.0803	functional
seq_448	DPVSLAYRDFWDY	0.0385	functional
seq_449	VPIDYLPVLWDLP	0.0249	functional
seq_450	QKDGRVFIDNKRR	0.021	functional
seq_451	TRFGFFGYPYQLE	0.0108	functional
seq_452	HSSGLALWPIADC	-0.0302	functional
seq_453	WPSAQHTPSLATR	-0.0341	functional
seq_454	ECVCGYSLEPSWC	-0.0376	functional
seq_455	YWNMEAAVGQNIR	-0.0414	functional
seq_456	QIGESPKTFLAFE	-0.0478	functional
seq_457	ILWSLETVPYSMH	-0.0809	functional
seq_458	TEFISMPRVPHRF	-0.0864	functional
seq_459	GAADAGFGAGSPV	-0.1028	functional
seq_460	MCNLPLMTMFPLE	-0.1067	functional
seq_461	QGRAPCAIFLDSN	-0.1114	functional
seq_462	QTWPFIDSYHET	10.3196	functional
seq_463	GGLCAEYCHSLY	1.9795	functional
seq_464	RRPGDYQYDEMN	1.4956	functional
seq_465	GVPGLLSEFLLI	1.4252	functional
seq_466	RSMDCVILWPES	0.781	functional
seq_467	PTSSFAPWDLLM	0.7145	functional
seq_468	ETLCSRDYARRD	0.3925	functional
seq_469	CGIIQFNDLLYS	0.1895	functional
seq_470	GCTFKGCGSSRR	0.1835	functional
seq_471	EDFDQCGSEVWL	0.1628	functional
seq_472	RMDNVSKRADKS	0.1461	functional
seq_473	LVNMWSNWLAGL	0.1314	functional
seq_474	LSHQLGGGGTLF	0.1056	functional
seq_475	EMGGWGPTLTHP	0.0974	functional
seq_476	CLVPIDVGEPLA	0.0484	functional
seq_477	DRGTQHWPDSGR	0.044	functional
seq_478	IWVGPYKQYTGD	0.0194	functional
seq_479	NFQTDWGVKGAI	0.0112	functional
seq_480	WLRLTMLHPVSY	-0.0136	functional
seq_481	AQYTDEGAWLLW	-0.0226	functional
seq_482	PEDVNTQDTSRH	-0.0269	functional
seq_483	AAATLGCRLNTK	-0.04	functional
seq_484	CAFGAEVGRHPL	-0.0503	functional
seq_485	WDATVEYFDSVT	-0.0633	functional
seq_486	SRFLAYWSVERF	-0.0727	functional
seq_487	NTRYMTLEGVRI	-0.0907	functional
seq_488	LIPRSLDAYFNL	-0.0941	functional
seq_489	PGHQTPHRDFVW	-0.0948	functional
seq_490	QRELWPYDDIAM	-0.1047	functional
seq_491	VWWPETITVNYA	-0.1122	functional
seq_492	TTKWTIDCKSHQ	-0.1138	functional
seq_493	VPRRYNNASHTD	-0.1164	functional
seq_494	SYATYPTVPWLL	-0.1191	functional
seq_495	QWTTEPADVLW	0.5952	functional
seq_496	RGEGNESWYAE	0.1596	functional
seq_497	LLQRFLTTAWD	0.1094	functional
seq_498	GLMQLIRPKLA	0.0946	functional
seq_499	FEPQSVSRIGH	0.0525	functional
seq_500	STPDTAVPVLY	0.0518	functional
seq_501	KNHRHKVPQRS	0.0413	functional
seq_502	SMGDSSRARFL	-0.0026	functional
seq_503	CRRFDALGFDW	-0.0054	functional
seq_504	WIGTNLGGIGW	-0.0201	functional
seq_505	VRGRRPIGGVA	-0.0379	functional
seq_506	GTKFHVPWGNS	-0.0569	functional
seq_507	GFSLVWDSPLL	-0.079	functional
seq_508	LRLWFDPFFYS	-0.1016	functional
seq_509	PHKKRPLGRRQ	-0.1094	functional
seq_510	SLLFFTDLGGM	-0.1141	functional
seq_511	DSASFLQTMW	19.7909	functional
seq_512	FLYEYGSVLL	8.3074	functional
seq_513	NLSTITMFSC	0.3911	functional
seq_514	SRPPVSSFGI	0.2287	functional
seq_515	RYHWRGGQGI	0.2261	functional
seq_516	WCKFVRHVSK	0.1261	functional
seq_517	PDIQAGAYPM	0.114	functional
seq_518	YVHWASLYGD	0.0839	functional
seq_519	RSWQTNNRTA	0.0138	functional
seq_520	VSVRCHGSDS	-0.0061	functional
seq_521	VLRLRLNDPN	-0.0184	functional
seq_522	LKGSWAPSLD	-0.0394	functional
seq_523	REFDVFFAGI	-0.0584	functional
seq_524	FIGGLSLGPC	-0.0904	functional
seq_525	ISGSYSKKLG	-0.1002	functional
seq_526	GIYILKLLIF	-0.1122	functional
seq_527	YSFTLPYAL	5.897	functional
seq_528	WDDWASVIE	0.8925	functional
seq_529	WNQEAFRGE	0.7767	functional
seq_530	LARCGEEGQ	0.4916	functional
seq_531	SRYGWEAWE	0.3074	functional
seq_532	DFNKPTDAG	0.2072	functional
seq_533	GGLDPRVAA	0.1835	functional
seq_534	RLRSVGERP	0.1824	functional
seq_535	FSLPDFSWT	0.107	functional
seq_536	RKRTGISLV	0.1009	functional
seq_537	ACKYHYRGC	0.0973	functional
seq_538	DWFIDYYRE	0.0722	functional
seq_539	GYDNIVEFS	0.0712	functional
seq_540	TRYDLFEDL	0.0285	functional
seq_541	LARIFSRVP	0.0282	functional
seq_542	SRICLGLFG	0.0189	functional
seq_543	GTLGGDMWY	0.0049	functional
seq_544	TVSFYRSNP	-0.0063	functional
seq_545	KRWFVGVFV	-0.0405	functional
seq_546	HRSVISTQL	-0.0616	functional
seq_547	NATGRAWCA	-0.0712	functional
seq_548	LFESVYNTK	-0.0736	functional
seq_549	ATSLSYTVV	-0.0894	functional
seq_550	PLCYRSSNI	-0.0944	functional
seq_551	TWGQTWIPL	-0.1095	functional
seq_552	DRMAMPVCS	-0.1122	functional
seq_553	RGCPVTPVT	-0.1176	functional
seq_554	EWVEGRQLG	-0.1199	functional
seq_555	VVEDWLAL	4.0237	functional
seq_556	MYNWDQLL	0.8549	functional
seq_557	WQATAAFF	0.4647	functional
seq_558	NNGMGVWT	0.3696	functional
seq_559	YDWCALQT	0.2072	functional
seq_560	RGRNVMVP	0.1168	functional
seq_561	RRTIFGCG	0.1121	functional
seq_562	WGFFAVRL	0.0983	functional
seq_563	GWEWGFGD	0.0785	functional
seq_564	VLKEKVLF	0.0622	functional
seq_565	DVVMTQRT	0.0423	functional
seq_566	VFDVSAWG	0.0415	functional
seq_567	SGLFYTWM	-0.0009	functional
seq_568	EQIGRSGM	-0.0054	functional
seq_569	FFRSMVSP	-0.0082	functional
seq_570	VCNRCRSM	-0.009	functional
seq_571	YSTHRRSR	-0.0135	functional
seq_572	LEPVGGSV	-0.0166	functional
seq_573	GTMLERRT	-0.0197	functional
seq_574	VIRSDCQF	-0.0584	functional
seq_575	KIITSKWF	-0.0645	functional
seq_576	FNNEFIAF	-0.0684	functional
seq_577	DASRSEEG	-0.0747	functional
seq_578	EWQFCPFV	-0.0769	functional
seq_579	EWAGAYKY	-0.1057	functional
seq_580	IMGPSYAF	-0.1199	functional
seq_581	EIRYSEMY	-0.1264	functional
seq_582	PNGYRHKA	-0.127	functional
seq_583	FGFVFND	2.7778	functional
seq_584	LCEWGSL	0.5318	functional
seq_585	DRSWWAI	0.2456	functional
seq_586	TSDGAGD	0.1409	functional
seq_587	CGTLSDC	0.1269	functional
seq_588	MAMSERY	0.0934	functional
seq_589	LGRNSIW	0.058	functional
seq_590	DPTRRCG	0.0329	functional
seq_591	VMGDFIF	0.0195	functional
seq_592	IRYPPLT	0.0142	functional
seq_593	FQEPAWS	0.0112	functional
seq_594	GLGNRQF	-0.0161	functional
seq_595	AWTRCKE	-0.0464	functional
seq_596	HNCWAGG	-0.0591	functional
seq_597	QGYKRGV	-0.0786	functional
seq_598	VIRQRLR	-0.0898	functional
seq_599	NQWLGYL	-0.0975	functional
seq_600	HWYTNWF	-0.103	functional
seq_601	LAWSPWD	-0.1108	functional
seq_602	NIIQIWV	-0.1122	functional
seq_603	LSFGVLL	-0.1122	functional
seq_604	VVTWEPH	-0.1271	functional
seq_605	CLWYQY	3.053	functional
seq_606	RVSQDY	1.4481	functional
seq_607	KRAYFI	0.3665	functional
seq_608	AQSSCI	0.1806	functional
seq_609	KFLWCK	0.1466	functional
seq_610	ASFHSE	0.1447	functional
seq_611	PGTSNG	0.1351	functional
seq_612	WLFFGD	0.1078	functional
seq_613	AQSTVA	0.0823	functional
seq_614	LARGET	0.0789	functional
seq_615	KGVSWP	0.066	functional
seq_616	RVVPRA	0.0482	functional
seq_617	PLCSEY	-0.0071	functional
seq_618	RVNLHG	-0.0128	functional
seq_619	LPWSGR	-0.0376	functional
seq_620	CVHAAK	-0.0867	functional
seq_621	VTSLVD	-0.1147	functional
seq_622	GRLVFA	-0.1256	functional
seq_623	GSIRH	0.6127	functional
seq_624	RIKFV	0.598	functional
seq_625	RGYAS	0.4947	functional
seq_626	LAGRS	0.2491	functional
seq_627	LVPTC	0.2072	functional
seq_628	IDAFK	0.1944	functional
seq_629	AMIFR	0.1835	functional
seq_630	GALSC	0.1275	functional
seq_631	SSNTG	0.1058	functional
seq_632	NDVLI	0.0846	functional
seq_633	VYAGI	0.0687	functional
seq_634	SWKWS	0.0639	functional
seq_635	NVKSL	0.0603	functional
seq_636	INGET	0.058	functional
seq_637	NFQDS	0.0543	functional
seq_638	GGVAG	0.0119	functional
seq_639	DIAWV	-0.0052	functional
seq_640	VMYFT	-0.0082	functional
seq_641	VVADW	-0.0148	functional
seq_642	PLLQG	-0.0363	functional
seq_643	LLVPA	-0.0415	functional
seq_644	FDVTL	-0.0423	functional
seq_645	TSYYI	-0.0463	functional
seq_646	IDIRD	-0.0635	functional
seq_647	NGLTC	-0.1257	functional
seq_648	RGLRE	-0.126	functional
seq_649	LDRLE	-0.1298	functional
seq_650	FDWM	10.4761	functional
seq_651	WYIL	4.7015	functional
seq_652	SWSE	0.7517	functional
seq_653	DSGT	0.0827	functional
seq_654	DKGN	0.0801	functional
seq_655	TTRA	0.066	functional
seq_656	MCNR	0.0639	functional
seq_657	DPWV	0.016	functional
seq_658	AQHN	-0.0005	functional
seq_659	WITL	-0.0269	functional
seq_660	RNAG	-0.0399	functional
seq_661	RRVY	-0.0574	functional
seq_662	YFRF	-0.0679	functional
seq_663	VLLS	-0.0823	functional
seq_664	GMRA	-0.0944	functional
seq_665	WLWP	-0.1065	functional
seq_666	MMFW	-0.1067	functional
seq_667	EQDG	-0.1108	functional
seq_668	LENG	-0.1111	functional
seq_669	HTCE	-0.1114	functional
seq_670	HTS	3.6396	functional
seq_671	EVE	0.5218	functional
seq_672	PSY	0.2633	functional
seq_673	VIM	0.2464	functional
seq_674	RFS	0.2455	functional
seq_675	TFT	0.2072	functional
seq_676	GLM	0.1835	functional
seq_677	VLP	0.1835	functional
seq_678	TSR	0.1835	functional
seq_679	FDW	0.181	functional
seq_680	VNG	0.1261	functional
seq_681	VTV	0.0829	functional
seq_682	PTA	0.0801	functional
seq_683	DLD	0.0776	functional
seq_684	YWV	0.0262	functional
seq_685	IIT	0.0112	functional
seq_686	RKY	0.0112	functional
seq_687	IGW	0.0112	functional
seq_688	AIL	-0.0345	functional
seq_689	YAG	-0.0464	functional
seq_690	LGN	-0.0494	functional
seq_691	VHE	-0.0625	functional
seq_692	ACV	-0.0632	functional
seq_693	RCQ	-0.0762	functional
seq_694	GVG	-0.0878	functional
seq_695	NWE	-0.0897	functional
seq_696	SRP	-0.1122	functional
seq_697	PRQ	-0.116	functional
seq_698	KLL	-0.1274	functional
seq_699	KP	14.6133	functional
seq_700	TV	0.5591	functional
seq_701	FR	0.4835	functional
seq_702	GW	0.3346	functional
seq_703	PI	0.1461	functional
seq_704	FR	0.0852	functional
seq_705	AH	0.0721	functional
seq_706	FW	0.0661	functional
seq_707	VL	0.0041	functional
seq_708	NT	-0.0003	functional
seq_709	SP	-0.0246	functional
seq_710	SM	-0.0601	functional
seq_711	GG	-0.076	functional
seq_712	SL	-0.0824	functional
seq_713	AS	-0.1092	functional
seq_714	GV	-0.1231	functional
seq_715	C	7.9893	functional
seq_716	R	1.3043	functional
seq_717	T	0.6623	functional
seq_718	E	0.4379	functional
seq_719	V	0.182	functional
seq_720	S	0.1365	functional
seq_721	L	0.1327	functional
seq_722	I	0.0604	functional
seq_723	L	0.0409	functional
seq_724	R	0.0401	functional
seq_725	L	0.0112	functional
seq_726	V	-0.0166	functional
seq_727	L	-0.032	functional
seq_728	P	-0.0436	functional
seq_729	R	-0.0439	functional
seq_730	L	-0.0633	functional
seq_731	V	-0.0879	functional
seq_732	S	-0.0944	functional
seq_733	A	-0.1085	functional
seq_734	C	-0.1122	functional
seq_735	K	-0.1136	functional
seq_736	I	-0.1186	functional
seq_737	T	-0.1204	functional
seq_738	I	-0.1252	functional
seq_739	G	-0.1287	functional
seq_740	DSYWKCSPHGRLFFFSPPRA	-0.1311	non-functional
seq_741	REVSNSLRNSKSRARASPLV	-0.1334	non-functional
seq_742	KKSGRLASAENGGLYIRNMP	-0.1344	non-functional
seq_743	THRYPHSHIPTTRNGFGFTV	-0.1345	non-functional
seq_744	AGVRIAGCSHESDPWVPWPD	-0.1347	non-functional
seq_745	FAEFYGRVRVGTGLDVETPA	-0.1352	non-functional
seq_746	DRGVEMPHCKSVQQLRRTSR	-0.1361	non-functional
seq_747	PYYRRHVRIAGLIRNVRRGQ	-0.137	non-functional
seq_748	ITFRGYWAHLSDQPGHEFHG	-0.1373	non-functional
seq_749	QICPDCFDMPALTCGELLFL	-0.1373	non-functional
seq_750	REGGVHHANYTEGVLLWTTN	-0.1387	non-functional
seq_751	SLVQTWEALQTLERTWDLAR	-0.1414	non-functional
seq_752	SVADPVDVGDFLARELDCHW	-0.1421	non-functional
seq_753	AKWYFPTVYGVTNMGKPIRL	-0.143	non-functional
seq_754	FTGNCQAFLRAGTTSVALSL	-0.1432	non-functional
seq_755	SVWGGSREGRVSRRLSVMSR	-0.1448	non-functional
seq_756	AGRSAHKTVILEKDLARVRL	-0.145	non-functional
seq_757	RRYIKGLSLSDRYGSSGPRS	-0.1451	non-functional
seq_758	SVMEYSITFAPEDSSAGRSV	-0.1451	non-functional
seq_759	IRWSCALDCAFPGRSTQVSN	-0.1451	non-functional
seq_760	KVDSPGDGVVAITTRAPPHG	-0.1451	non-functional
seq_761	AREVIGMDFDEWTCPVILHE	-0.1454	non-functional
seq_762	YAGRLAPAYPIINTVPRGQA	-0.1454	non-functional
seq_763	IADVWYDAGAGITSDSCHGF	-0.1459	non-functional
seq_764	WTLELLDQTDLICATQDSSY	-0.1465	non-functional
seq_765	DVISWPLAKTRIQNGGDTNT	-0.1468	non-functional
seq_766	YCNDWGETHLNIRYWLGNQP	-0.1469	non-functional
seq_767	IEAACMGVDDWARIQNTSYL	-0.1474	non-functional
seq_768	SHWVDLPSEIGAFIEYQARP	-0.1487	non-functional
seq_769	LMVDHFWSGPYLGVMDRWPA	-0.1489	non-functional
seq_770	GLGGCPECCCGDTTICCLRL	-0.15	non-functional
seq_771	VRNKAEIGPHQFKRLFRAWS	-0.1505	non-functional
seq_772	GTMFYETPVETRPEQRLRGL	-0.1509	non-functional
seq_773	PRLQDLPPSFTGFYTDLGCD	-0.151	non-functional
seq_774	LVRNGGRPCTRHGMERRTPL	-0.1511	non-functional
seq_775	AAREGITYTQQFCSVFGYWL	-0.1514	non-functional
seq_776	GWLSGRMPKHMKGKVGVRRQ	-0.1519	non-functional
seq_777	LDNPTSTQWAFSTDEGVQRW	-0.1522	non-functional
seq_778	VDTGEWHAFQEVSVFQPPGW	-0.1528	non-functional
seq_779	LWGEIVRSAVPYGKGFDTIR	-0.1536	non-functional
seq_780	NNFRDVLIFSRFGEYGSDYC	-0.1539	non-functional
seq_781	NKGLHIGDQHTSVARAGWET	-0.1551	non-functional
seq_782	QASGLNRANKLQGHRHRAGL	-0.1551	non-functional
seq_783	YPYRHCECNPGDTGMICRCV	-0.1561	non-functional
seq_784	LFRMFDDAMDQGDTLNVTHR	-0.1562	non-functional
seq_785	SLSEVLDVYSLGSHGQTSNW	-0.1568	non-functional
seq_786	RWGETLFDWPNRVILRPDPF	-0.157	non-functional
seq_787	QVSVTWSFGCLLEFADFKVH	-0.1573	non-functional
seq_788	RGTHRLSKHGNVKPLRAGCI	-0.1577	non-functional
seq_789	DDDETCRDPRRATWMIDDID	-0.1578	non-functional
seq_790	CKTLMGPCSPKGYVGSGAPV	-0.1579	non-functional
seq_791	FAPLRTYTSYIDGTDAWFNG	-0.1585	non-functional
seq_792	GPGLWSGYSAIQIPRDEFRD	-0.1586	non-functional
seq_793	EFRSGTFQSGVGHSISDHWI	-0.1591	non-functional
seq_794	TTCSRVGWKIVGPHWTAGVP	-0.1601	non-functional
seq_795	HASEGLEDEVEDGCRHHNRL	-0.1604	non-functional
seq_796	GPIWWYSDRGPSLEPFHPLD	-0.1611	non-functional
seq_797	TSHHGDVSAQARIPMETLFH	-0.1619	non-functional
seq_798	VRILHGTAHARVRQTLAECA	-0.1633	non-functional
seq_799	FCWADPLLWSFAYSRSPCSE	-0.1639	non-functional
seq_800	RTISPHYSPCLEAVTHHVKA	-0.1656	non-functional
seq_801	PGAIRERWGCGHSHFRFWGA	-0.166	non-functional
seq_802	TGLRQPAFSTCLFGAYPTFL	-0.1664	non-functional
seq_803	PEWSVLILNVRDQTMRFWYT	-0.1665	non-functional
seq_804	SLDTAESVSMLYKGIHLTDL	-0.168	non-functional
seq_805	EISSRNRGVMPIRLIMAGMR	-0.168	non-functional
seq_806	VNKQPWLDSRGPVILWQLVS	-0.1681	non-functional
seq_807	VKHADHPRVRKPEAIWVYAP	-0.169	non-functional
seq_808	IYHREERTFESQARRSKFNS	-0.1693	non-functional
seq_809	RSGFISYPQDSDWVPGFSIY	-0.1694	non-functional
seq_810	SEQCVSPPPLHGFDLMTWLR	-0.1695	non-functional
seq_811	NWGLDRDEFYRAERAYWDEL	-0.1708	non-functional
seq_812	GFHAPHYGVSSNYAARKSYP	-0.1714	non-functional
seq_813	RRTISSWCLKVRRLRGLLWN	-0.172	non-functional
seq_814	WPAHHLTQLWCIVVSEGLPR	-0.172	non-functional
seq_815	RDMGVGLPKSPRAFDHGLLA	-0.172	non-functional
seq_816	SSAMLYGNVWLSVLRGPTYQ	-0.172	non-functional
seq_817	MQCAESLLGGTKTNGTRSSL	-0.1721	non-functional
seq_818	SCAWTTLRTCASLWRTALGL	-0.1723	non-functional
seq_819	YSHRVGSVLGPGALHMADTW	-0.1723	non-functional
seq_820	IYLRTNPKSPVHPSYRRWLT	-0.1726	non-functional
seq_821	WLGSPVLGPRDEQRSCPYEV	-0.1727	non-functional
seq_822	VAINLVWPDVSVNGQMFYEA	-0.1727	non-functional
seq_823	GVGDYLLLDLMNTIWYMGKV	-0.1727	non-functional
seq_824	LSGGDDVPLWVRLSDTSTEV	-0.1727	non-functional
seq_825	TKNWRGGSFGSGWQIGLTHD	-0.1727	non-functional
seq_826	QQHRVVERSEQLYEWEILRF	-0.1728	non-functional
seq_827	WGVTLEPRIDSEGQGMYMPG	-0.173	non-functional
seq_828	WREVYEVSQVLDLWSSGLTP	-0.1734	non-functional
seq_829	MSSVGTAILHSYPSRQTPRL	-0.1735	non-functional
seq_830	LLCTIIGLAKDSAEAQRLEL	-0.1735	non-functional
seq_831	LGAVDSGDRTTRYKIGVIRR	-0.1737	non-functional
seq_832	SILYSCGDPQELCSSSVWWA	-0.174	non-functional
seq_833	SGTCPLWLNPADPIGGTGAM	-0.1743	non-functional
seq_834	RFRVCSISGVHLAVHGCRID	-0.1745	non-functional
seq_835	IVNWDHPVGGYFADLLECQP	-0.1745	non-functional
seq_836	LGATYDVVFRDLVVDPGRYV	-0.175	non-functional
seq_837	NLNFLNPPQRGVEEARPVTW	-0.175	non-functional
seq_838	TLVIASHARICAYTSDWNGG	-0.1752	non-functional
seq_839	HRAEVSDAIVEKRQLRQLGR	-0.1757	non-functional
seq_840	YRYVLVKDQVKAGLLAIASG	-0.1758	non-functional
seq_841	AAPNRDFPELSLLNFLGHGR	-0.1761	non-functional
seq_842	NGVKESGLRGKLDLPQRRTM	-0.1763	non-functional
seq_843	ATALNLLSGILDPWESDWTN	-0.1764	non-functional
seq_844	SPAEGDGTYWLSTWERHSVG	-0.1768	non-functional
seq_845	GIWPSHGDSLNLRNCSACYW	-0.1776	non-functional
seq_846	VGGGMAPAEIPQCETAPIWR	-0.1776	non-functional
seq_847	TGYYPFFSARSTLCEDRLRR	-0.1776	non-functional
seq_848	VVKCCLRFDWELNHGPEVPR	-0.1779	non-functional
seq_849	LQAENALPPIVGPLTGIEHR	-0.1794	non-functional
seq_850	GKIFGASGERDSKTPKGAGS	-0.1797	non-functional
seq_851	VSVMHWPDCGGGVCFDRDSG	-0.1799	non-functional
seq_852	VVCERLPESTEYCAFSYTMG	-0.1799	non-functional
seq_853	VLFSSSDLVWSTAQDKYLGI	-0.1809	non-functional
seq_854	PIDNACLFSSLCMTMKSLAA	-0.1811	non-functional
seq_855	LLLGRHLKAVLLRRSRRTSV	-0.1811	non-functional
seq_856	GHNTADRSGSKQETRRWYSL	-0.1813	non-functional
seq_857	FILIVWLSKNADENRVMCQH	-0.1815	non-functional
seq_858	INDRHSKSSIEGFSALYWPP	-0.1815	non-functional
seq_859	PYSQGETAWLTVLESLRQTQ	-0.1816	non-functional
seq_860	GQLVPKEIVSRSANVRIPED	-0.1816	non-functional
seq_861	CKLRGPRSGRPRARSTLLQF	-0.1817	non-functional
seq_862	VAVPDGRACPLKLGSLKSRF	-0.1817	non-functional
seq_863	ISEDLGHFMGLDQEVERYVD	-0.182	non-functional
seq_864	LGRFVGYHGMISVKGFIRTR	-0.1822	non-functional
seq_865	VSTHYVGSWALETPFSVIIA	-0.1826	non-functional
seq_866	GYQAGLGIGPKTTVDSEWIW	-0.1827	non-functional
seq_867	LEKERSLNAYGWLSCLGGRV	-0.1829	non-functional
seq_868	ADALDSSCPVDLGNICIWEP	-0.1829	non-functional
seq_869	NNRQKQDQLQLQAAIISPTT	-0.183	non-functional
seq_870	LTRFNRGSASLHSRLTSSDP	-0.1833	non-functional
seq_871	IAQLMDLWTFYMPSSDPCRR	-0.1834	non-functional
seq_872	QYWNTSRVADFGRSTVVVPT	-0.1841	non-functional
seq_873	STREIISVRTIPTNTVPSDG	-0.1854	non-functional
seq_874	LGDLLTQRGNNETKWPVGTE	-0.1855	non-functional
seq_875	VVQPMAHVHGLSQHGDRCLT	-0.1856	non-functional
seq_876	CGHGKIFSVGAHEYWGSLSP	-0.1867	non-functional
seq_877	AEPCRADAKFSDKPTTEIRQ	-0.1869	non-functional
seq_878	LNKGTNFRPKFSLGWTCECS	-0.1869	non-functional
seq_879	CWRGARRMNLFTGEAFLPND	-0.187	non-functional
seq_880	GQLTTLVLGFPGWGIQRRRR	-0.187	non-functional
seq_881	SCTACTETLACETILFENAG	-0.1881	non-functional
seq_882	SAALSQFDRGAVLDILFVGT	-0.1889	non-functional
seq_883	TVLIRRIWMQLTIQMFVGPV	-0.189	non-functional
seq_884	KDEELPQAVVSFLFPDESSR	-0.189	non-functional
seq_885	PGAPGLCPEELPPSLRNLWA	-0.1896	non-functional
seq_886	SARGMDLLGVGMYLISLSFI	-0.1896	non-functional
seq_887	RFPYVQLSRTPRTGNYFTMR	-0.1896	non-functional
seq_888	SITGSLDRCSPNDETGHGHI	-0.1897	non-functional
seq_889	PRNFTAHHGGARYGFEVARK	-0.1904	non-functional
seq_890	SLYGIAELLLDVETSNSGRQ	-0.1915	non-functional
seq_891	NPVAQQAGRFTRRPTGIVKQ	-0.1917	non-functional
seq_892	RNGAAFCRKRGTTFGGPTVQ	-0.1917	non-functional
seq_893	LHGSFSETGVIYNCGNSLSW	-0.1918	non-functional
seq_894	KLLEKRAGGPSITRGFQGRT	-0.1918	non-functional
seq_895	LLGNKMLARPVCELATMGVR	-0.1919	non-functional
seq_896	YVWLRKVLYRSLHIFGRNRV	-0.1919	non-functional
seq_897	FAHGTFGACAAAEPSKLRVR	-0.1921	non-functional
seq_898	TGYVAEESGLVTTMRGETRG	-0.1922	non-functional
seq_899	AEELGEQVWLFTAAGPPRAS	-0.1925	non-functional
seq_900	KSGHLLRGLSGNIGTWKWNT	-0.1929	non-functional
seq_901	SMHVAACTCACFDPSHLAML	-0.1929	non-functional
seq_902	YTLSSELNYINHVYPGSESA	-0.193	non-functional
seq_903	YCRFGRGEIDLLFFDSLHGS	-0.1937	non-functional
seq_904	STSNEFVVIGREYWFALVRP	-0.1939	non-functional
seq_905	WHNPWEQRSARECSFWGEGV	-0.194	non-functional
seq_906	LVSGLDCCHYEVRTHRGERL	-0.1942	non-functional
seq_907	SFECIYVDGNDGSVGRAPSW	-0.1948	non-functional
seq_908	WRGPFQLKDSNICAGHVGAL	-0.195	non-functional
seq_909	SRESEETLTLGVLELMNTQD	-0.1952	non-functional
seq_910	GFRLTSGLARKPGDSSLRSG	-0.1953	non-functional
seq_911	PVRVPLPGFHPQGVVCTYAP	-0.1957	non-functional
seq_912	PNASNVPQWSWELWYGTAHV	-0.1957	non-functional
seq_913	HSRDTCIIALFTNAGDAHKQ	-0.1964	non-functional
seq_914	RANTGVKADSVWATVNEIGN	-0.1964	non-functional
seq_915	SSDLRQSARARPVGSFLRRR	-0.1965	non-functional
seq_916	TLYGLQCDPRTRERLINLLH	-0.1965	non-functional
seq_917	RPIRREVLRQSIATTLVPIA	-0.1965	non-functional
seq_918	ASRSLFLRSVRRDLLLTRMS	-0.1965	non-functional
seq_919	WLVVLDRRQSRDERVFRAHL	-0.1965	non-functional
seq_920	PLVAAYFRQFYCKVLCILRG	-0.1965	non-functional
seq_921	GLSFVSGGFLFHNSPLQKPS	-0.1965	non-functional
seq_922	RVSTELKSYSSRSAGASARV	-0.197	non-functional
seq_923	LIPAQGGAVGLYWTCSVSST	-0.1975	non-functional
seq_924	EDSGQETSEGLISGNIVSFS	-0.1976	non-functional
seq_925	RVNAGQPLHGRGSWPYFTPR	-0.1976	non-functional
seq_926	ASTDYNVGGNVTYMRRCCAD	-0.1976	non-functional
seq_927	LAEPLGIECEPSCSIVKTIH	-0.1976	non-functional
seq_928	RRRSRREGRYALFASNTSKF	-0.1976	non-functional
seq_929	AKYESVRTIDSDAVRVNECD	-0.1976	non-functional
seq_930	ASLIGGVWARFDGASEDRRR	-0.1976	non-functional
seq_931	TLHVERHIAGSHNITGLDRA	-0.1976	non-functional
seq_932	CNSHGFWIRPFGLVSNGVDG	-0.1976	non-functional
seq_933	QIGLYELLINDLRGYEWGAL	-0.198	non-functional
seq_934	QAGSPWIPDRFLPVKHAYMS	-0.1982	non-functional
seq_935	HGLRPVVDSGGLALWGCGKS	-0.1982	non-functional
seq_936	RAGTSEDFLGEMGSYYNVAD	-0.1985	non-functional
seq_937	EWASSRQLGFCRCASCRGVC	-0.1985	non-functional
seq_938	WSRPRSHLQMRTHPLHRAFS	-0.1989	non-functional
seq_939	PGIRSQLHVNGVNYSLSTAT	-0.1991	non-functional
seq_940	KVARGTDIRPHFIQVGMFTV	-0.1991	non-functional
seq_941	YHVNVGMNLDGQKGENVASW	-0.1991	non-functional
seq_942	PYSFVGNPLCAPNLVGLHVG	-0.1992	non-functional
seq_943	WLGSSVQHVIRPHRGAQSLT	-0.1995	non-functional
seq_944	SEWAGDPFTPHAISARMWWA	-0.1996	non-functional
seq_945	LVDFRQARWAQYDASWPLWA	-0.1997	non-functional
seq_946	CSSLRAGASGLPPVLARSRQ	-0.1997	non-functional
seq_947	RSTVVWDINHVTRMLDWDFR	-0.2001	non-functional
seq_948	MESGMLLGNTYDISNRDPLK	-0.2001	non-functional
seq_949	PVCYQEFFLMWRQLHRSSLT	-0.2003	non-functional
seq_950	ELEYMGPFDRFDLTTRYGGV	-0.2004	non-functional
seq_951	KMFSVMELEAGICAASHVHC	-0.2004	non-functional
seq_952	AMAGTTRINNNSYQRYMDES	-0.2006	non-functional
seq_953	VIFCLGVLVKPNRDCLWRCN	-0.2007	non-functional
seq_954	FGFEALGLDSLRVHNCSWNL	-0.2007	non-functional
seq_955	VWRLGSHKRARIGYHYAGPI	-0.2008	non-functional
seq_956	SLLCLRAPFTTGLSSKELRD	-0.2008	non-functional
seq_957	INCAPSSQVCAAQGWKNWLY	-0.2009	non-functional
seq_958	GVYKQRADSHFYTAQRQVRV	-0.2023	non-functional
seq_959	VRRAMLCVITRQNPGLSFTH	-0.2025	non-functional
seq_960	YPCLAGRILKDHVRDCLQSD	-0.2025	non-functional
seq_961	TGEGCDSHIPDRDPRDRFLT	-0.2025	non-functional
seq_962	RAIHPFQIRLFSDFPGGHPL	-0.2025	non-functional
seq_963	PCERCLSVHPRWACSRSPGM	-0.2025	non-functional
seq_964	DQFLRAHSGLTRCAHGHCCN	-0.2025	non-functional
seq_965	GTRDPVFKKCRYGRLKSWVG	-0.2025	non-functional
seq_966	PLIILASKLQVQSVVPYVGQ	-0.2025	non-functional
seq_967	VPPLRIRPLIIRAVIRGGYI	-0.2025	non-functional
seq_968	FDSRYEAIALTDPIFRCWTQ	-0.2025	non-functional
seq_969	GKVQGVVRTLAIVPGKVGGP	-0.2025	non-functional
seq_970	IYTGCCGILLRNHLGWDAKV	-0.2025	non-functional
seq_971	LVLSYSVSTLSEGSIEGVRS	-0.2025	non-functional
seq_972	SVSFWLRDLGPGTAGVDSDC	-0.2028	non-functional
seq_973	REVSWPALFSYGGFSEVRHV	-0.2032	non-functional
seq_974	VLPIETGLSPASAYHHGWLP	-0.2035	non-functional
seq_975	ARGYVTPVNSVPLALMQPLL	-0.2036	non-functional
seq_976	VGLSDFDRLCRVTRAQHVVQ	-0.2036	non-functional
seq_977	VRGGGLLSPSVVTWSLGTST	-0.2036	non-functional
seq_978	SWTHCFESLGGVGLHFAINE	-0.2037	non-functional
seq_979	CSRRDGSASPPRAHRLDNRM	-0.2041	non-functional
seq_980	VWGKGPVKNAALIDIWGRGQ	-0.205	non-functional
seq_981	QLSCCCRTKLLSFWSWLLSC	-0.2051	non-functional
seq_982	CNLDISRGVTLQLNVRSVCH	-0.2052	non-functional
seq_983	VGAWYRPCRSRLLIVASAEP	-0.2053	non-functional
seq_984	VPYQPDPSRGLLTRTLCVFY	-0.2053	non-functional
seq_985	CIAGHAECSVEKARPGRETP	-0.2054	non-functional
seq_986	GQSSLSWDAMPLSGSCQQHT	-0.2057	non-functional
seq_987	AFLGGDIGLSIGGACGFMYV	-0.206	non-functional
seq_988	DATRRCRGGYGRHMSAKKLE	-0.206	non-functional
seq_989	NLCDSFHPTSFQASRCSWYK	-0.2063	non-functional
seq_990	KYRLSGVEVIRTASAHCPLR	-0.2066	non-functional
seq_991	GFLEEVISKNSSAVIPWALL	-0.2069	non-functional
seq_992	CETESVFTFCMYARTDTGSS	-0.207	non-functional
seq_993	PFPIVFRCCCLTMRHLHFWQ	-0.2073	non-functional
seq_994	ADRSVNRLRVRVRSSSQARV	-0.2073	non-functional
seq_995	RNRDQTDELVARFTAKSTPR	-0.2078	non-functional
seq_996	GMIMGSTLLKHVRLLYGLRD	-0.2079	non-functional
seq_997	PDDWHAWPARKIGLKWGRLK	-0.2079	non-functional
seq_998	LLRVNFRRCLYGFLYGDSTG	-0.2079	non-functional
seq_999	GVSHQRPVALRHGLRILRVR	-0.2079	non-functional
seq_1000	WAVPEPLIATARSLLADPSG	-0.2079	non-functional
seq_1001	TNDAGLVPRGPTRTSSAMFW	-0.2079	non-functional
seq_1002	GKEVFVGRAKRGVILCASGS	-0.2079	non-functional
seq_1003	ERAWLSLCGGKPKMFCVACK	-0.2079	non-functional
seq_1004	FRGRLTETTLKQAYEVGQSH	-0.208	non-functional
seq_1005	IRRVLERLYFSCSSRSNLQE	-0.208	non-functional
seq_1006	LGLHQKVRSPVTVNLGKYDV	-0.208	non-functional
seq_1007	CRFSVPNFMLLYSVAEMHMS	-0.208	non-functional
seq_1008	VVPGRTLILRLSGSRAAAPR	-0.208	non-functional
seq_1009	VNLVDRFKYTDLKSALRIQY	-0.208	non-functional
seq_1010	LCVSSGLMSSPHDGFTRIGM	-0.2087	non-functional
seq_1011	RPPLGRRFRPSERHETFEVA	-0.2088	non-functional
seq_1012	LRTPADASWRNWGIPAFHHT	-0.2093	non-functional
seq_1013	ELSPDGVTFIEEPPWSAFFD	-0.2096	non-functional
seq_1014	ECTTVDTVSRVIHCCKPAPR	-0.2097	non-functional
seq_1015	PRPGPWLVWVRQPWVRLPLC	-0.21	non-functional
seq_1016	CQMFSLTPVSALAGWCLRFG	-0.211	non-functional
seq_1017	SFSYRLANMGHYQGFEAGWG	-0.2112	non-functional
seq_1018	CQGLWEPCQYLPHVFEQPGN	-0.2113	non-functional
seq_1019	AKKSGAGLCVRQEPHYVPFS	-0.2119	non-functional
seq_1020	RRRKYHNNLIPPMRFNYSSA	-0.2131	non-functional
seq_1021	LLAYDFVSGHTLELDLSYAA	-0.2132	non-functional
seq_1022	LTSDLGVEAPGVYRRPIQGR	-0.2133	non-functional
seq_1023	RSIIWYMVIRTRPFGATFRN	-0.2136	non-functional
seq_1024	SVWAKRERARRATYYVVRRI	-0.2137	non-functional
seq_1025	TTWYTDLYASSLKAIQIIPS	-0.214	non-functional
seq_1026	RSLEVQRVTRGGSFPVYPYA	-0.2141	non-functional
seq_1027	FRQRSVRPWACGLREGACQC	-0.2142	non-functional
seq_1028	PKAVVAQGLCSLTHTYRADY	-0.2142	non-functional
seq_1029	TADSDTLVKLLSPLTFAEDT	-0.2144	non-functional
seq_1030	AHSWLRVGKLVSVRLRSPLV	-0.2145	non-functional
seq_1031	REVLSVQDYYRGGGEENSDD	-0.2151	non-functional
seq_1032	YGSARRIPTWDLFDLTHYLR	-0.2151	non-functional
seq_1033	TCFGFRDAPVSSDDGSVDIN	-0.2156	non-functional
seq_1034	KVILVAFCNERCVRSIHLYR	-0.2157	non-functional
seq_1035	LRIPSASRKLLVCVFACAGP	-0.216	non-functional
seq_1036	EGSWVGLEGPWVDVMRHLPL	-0.2161	non-functional
seq_1037	RDGPTGHVWRRPLDGVEWAY	-0.2166	non-functional
seq_1038	TVLWTVGELARVRIFLSGYF	-0.2167	non-functional
seq_1039	FSKPQALYNLVTDADEKCSV	-0.2167	non-functional
seq_1040	GVWRWFIKGSNNDYYLETTA	-0.2171	non-functional
seq_1041	AGPGISENDMSLAMAFCLVS	-0.2171	non-functional
seq_1042	ESYTFVICMDRTRKVKCYPS	-0.2171	non-functional
seq_1043	AIDSRLDDVLRWEIPRAGTS	-0.2173	non-functional
seq_1044	PDRSRIFWEDPFSVIPAGYY	-0.2174	non-functional
seq_1045	ALNVFSTVASGLHSMRRIFE	-0.2177	non-functional
seq_1046	ISACCATYGCLYTSSNYLTL	-0.2178	non-functional
seq_1047	QEAYPFRLHRPTDARPCLAS	-0.2179	non-functional
seq_1048	HCDPPKVCVVLRLAPILLRS	-0.218	non-functional
seq_1049	NMVRRETPLGARPVFEPMLW	-0.2182	non-functional
seq_1050	EDGIIVYTARVIKLFRSDTV	-0.2185	non-functional
seq_1051	WHRAGSLYKSNTLGMIRPGL	-0.2186	non-functional
seq_1052	GSEGDCSLATREVGVLEQIR	-0.2187	non-functional
seq_1053	NLESGSSKASSLKSPDATIG	-0.2187	non-functional
seq_1054	MVLSGSLARVVSRSVGLSAL	-0.2187	non-functional
seq_1055	RFTLVQAIATGWYEPRSDCV	-0.2187	non-functional
seq_1056	KQLRLAGCPNANTALLSAMS	-0.2187	non-functional
seq_1057	KFDHGPKDLWSVRWSYCAAG	-0.2187	non-functional
seq_1058	ILAMDAYEASVCTVRPLQSF	-0.2188	non-functional
seq_1059	KARIRGGDSGRREHARESGR	-0.2188	non-functional
seq_1060	ALYTHSGRTRRWRGRCECRM	-0.2188	non-functional
seq_1061	NFSGPSEVTLSAQGLASKAQ	-0.2188	non-functional
seq_1062	PPMCWKKKHAYNMSLRPFSG	-0.2188	non-functional
seq_1063	GTPSVYQYTLCSFESQSQFP	-0.2188	non-functional
seq_1064	LPGGYCLVGRMTPVLFFVAS	-0.2189	non-functional
seq_1065	TEMILGQGGLIWGDPSEHGM	-0.2191	non-functional
seq_1066	PWNGAIGCYVPGAVTRGGSA	-0.2202	non-functional
seq_1067	ACMGGLIRLGGLESRIRIRN	-0.2209	non-functional
seq_1068	IFVGWVGYVKYESKEHSCTQ	-0.2209	non-functional
seq_1069	SEQDFVSGYREKFWSYLIRV	-0.2211	non-functional
seq_1070	SEFRAGRGCMSAHFPLATRG	-0.2211	non-functional
seq_1071	MLAIVWTLYKRAAKPEHLRA	-0.2211	non-functional
seq_1072	KKPRRRSHVIVFPGMEGIPA	-0.2211	non-functional
seq_1073	TPAERMNRTAQRPNKDSSPL	-0.2215	non-functional
seq_1074	RLECERAIRFGLHVGRRNRN	-0.2215	non-functional
seq_1075	QPVFTRQPSSRRRGHLNALR	-0.2215	non-functional
seq_1076	AKDGYGDADELCGGGWVVIA	-0.2215	non-functional
seq_1077	KIQKTDGDHTLSSRNLGGAM	-0.2216	non-functional
seq_1078	FLATPSGPQFNSTQVRCRPK	-0.222	non-functional
seq_1079	YLVNGGLSWSAVIDMKTSRS	-0.2223	non-functional
seq_1080	RSVQFATSQRAWEGLCTWDV	-0.2223	non-functional
seq_1081	RQFENSVSGILWGYLQELDL	-0.2223	non-functional
seq_1082	VTVFAGTYAWVSRTFSRSGQ	-0.2224	non-functional
seq_1083	QSRHSELEADILTQTVDATD	-0.223	non-functional
seq_1084	LMRQDPVINGPGDRGRLRSA	-0.2232	non-functional
seq_1085	IYHGAYTAIDARTRRGRTQA	-0.2234	non-functional
seq_1086	MEGCYIFGCDRLGGPAKPWW	-0.2242	non-functional
seq_1087	VSETYDNGTWYSGNTPTGCL	-0.2243	non-functional
seq_1088	LRFTDAGHFQATGSEFFGRL	-0.2243	non-functional
seq_1089	PLHDPFMRGISLDGVGEMYA	-0.2243	non-functional
seq_1090	SIKHVDQMWYSCGGNFDAAI	-0.2246	non-functional
seq_1091	DVVQSFAPWGCDFSGVGSGA	-0.2247	non-functional
seq_1092	DSTLGCLMGSLFRNPVITWV	-0.2247	non-functional
seq_1093	SLSLVSWEWTDSMEEAEHGT	-0.2249	non-functional
seq_1094	TRTKSMEKRIEIVGAAYLMP	-0.225	non-functional
seq_1095	GSYRVIGRDTSDADILYLDA	-0.2251	non-functional
seq_1096	AYSWMFLYFISCAKELVRRG	-0.2251	non-functional
seq_1097	GEIHSRGHIPMGVDAQEARV	-0.2257	non-functional
seq_1098	LTLSTLVSREANAEDRAYAG	-0.2258	non-functional
seq_1099	SDRLPYCGVVPVNVTTRIQG	-0.2259	non-functional
seq_1100	CHAGVLRLVRQHWRGRPRHS	-0.226	non-functional
seq_1101	CVRNDFNLLIRIPVASLLLQ	-0.2262	non-functional
seq_1102	PMISRARSHRQNILSDLNKS	-0.2265	non-functional
seq_1103	RLSVNQSAWNFFSDGLIWCC	-0.2265	non-functional
seq_1104	ALGNVNLIRSRRQAILHSCQ	-0.2268	non-functional
seq_1105	AGMFSKFDGRLSLAGWLTDP	-0.2268	non-functional
seq_1106	SRHRDQYMVLTGGQDAQAIG	-0.2269	non-functional
seq_1107	VPPLRQLLKPCREMLVRISR	-0.2271	non-functional
seq_1108	EFCGDRRAYKLREKLEPPFC	-0.2271	non-functional
seq_1109	FRANSIPGSESQAWYPYCRG	-0.2271	non-functional
seq_1110	LCSWTGGNISDLSGGELSFS	-0.2272	non-functional
seq_1111	GIREVGPLGSAEAYSPLWGE	-0.2273	non-functional
seq_1112	FCSPQCFEAGGQKEGGREFI	-0.2275	non-functional
seq_1113	NPTQTIYVLDWRMQQTLDAT	-0.2276	non-functional
seq_1114	RGPSNDVCSKQWRGHTGDKI	-0.2277	non-functional
seq_1115	NDCSDNGAWVEPVQLNLTRG	-0.2278	non-functional
seq_1116	RPLRLCILTERLLRRQVSRK	-0.2278	non-functional
seq_1117	FKSDVLFLTSDTSIGSGYRN	-0.2278	non-functional
seq_1118	PEKSESCLNGLVRNRDRSEE	-0.2278	non-functional
seq_1119	AWLLQGWERRSGRAVLSESP	-0.2278	non-functional
seq_1120	PLLHQESHRVCPGHTNSLDR	-0.2278	non-functional
seq_1121	LSIKYEPVSLSKGFSAVERG	-0.2278	non-functional
seq_1122	TCHAVRFGLVTRSCTFHVMV	-0.2278	non-functional
seq_1123	PSVSSSDAGIPRASGSRARN	-0.2278	non-functional
seq_1124	YNFGGVKGRHFFLDLGTTSL	-0.2278	non-functional
seq_1125	TFSEDCKSRCIIGAMKNRGG	-0.2278	non-functional
seq_1126	WRMAELGGSPDRLVTCSDYS	-0.2278	non-functional
seq_1127	LAPEHGFESVKERGRPMHFV	-0.2278	non-functional
seq_1128	LVVPAYMPGGAAHRTRSDTA	-0.2278	non-functional
seq_1129	IKGPPRDSRCDCTNSEASGS	-0.2278	non-functional
seq_1130	IQRPSGPCLANRPLYYNYVG	-0.2279	non-functional
seq_1131	KPKFSRVEAGHRLIAIARAF	-0.228	non-functional
seq_1132	VRWGLGRRKAGLAFERFVGL	-0.2282	non-functional
seq_1133	KPSEVEPFVRFTLEPLWVGQ	-0.2284	non-functional
seq_1134	RTHLMSGYQIRYCPHNEVAP	-0.2284	non-functional
seq_1135	PVDSLCPSVEITLRFGRSFV	-0.2285	non-functional
seq_1136	ITGLLNWNGRGVYMRRSRPC	-0.2285	non-functional
seq_1137	KPVLEPFVAKPPSAVNTGDQ	-0.2285	non-functional
seq_1138	SCCVPKTVNAGTVDCKSHGQ	-0.2286	non-functional
seq_1139	LIHGRLLRRNLSLVLTVRKD	-0.2286	non-functional
seq_1140	AYPLAGFLIYSCCCVRGVLG	-0.2287	non-functional
seq_1141	ISNEIPGLGNFLAIPAHVSG	-0.2289	non-functional
seq_1142	RQGTSASRRGFADYGVPIRY	-0.2289	non-functional
seq_1143	CVIRPSDVLGELQNCSVHLR	-0.2289	non-functional
seq_1144	SLPMAGNRRDIRANRSGRWS	-0.2289	non-functional
seq_1145	MCSGSSTTSLCERRSTAMRR	-0.2289	non-functional
seq_1146	LCPSVTVVKGVTQTHPLLPA	-0.2289	non-functional
seq_1147	LLLNHQVICVPDCSRLAHLI	-0.229	non-functional
seq_1148	SKYVRQFWNDSSCSDANAAY	-0.229	non-functional
seq_1149	LELGEHVCVKKAPPHSAFKL	-0.229	non-functional
seq_1150	SESDDQVGKYGSEVWLGYAT	-0.229	non-functional
seq_1151	DPATGARRQQMRVRWELPPH	-0.229	non-functional
seq_1152	IAGRPLGGMSEAWHLINKPI	-0.229	non-functional
seq_1153	KKRIETGTTVVFWQLIVGPW	-0.229	non-functional
seq_1154	RSRPIGHSGNSQGVVSFRIK	-0.229	non-functional
seq_1155	RALVATVEQGGESFGSLATM	-0.229	non-functional
seq_1156	NLAIGKHAAAQYSQLRGAEN	-0.229	non-functional
seq_1157	ATWLTEGRLLWHIRSTQGSM	-0.229	non-functional
seq_1158	RRSSIWGRSLGGPARSTPSF	-0.229	non-functional
seq_1159	GLILWIRVLLRDPLCVRSRG	-0.229	non-functional
seq_1160	RRNFGVRKETEWVPGEPIKV	-0.229	non-functional
seq_1161	SVSSLVGLFTVSIEFIMSAA	-0.229	non-functional
seq_1162	LALLERLERMVNAIGTIGTD	-0.229	non-functional
seq_1163	RHVASTRVWGNIHCGEDRIE	-0.229	non-functional
seq_1164	CELSTEGGITPMKAHAQKLC	-0.229	non-functional
seq_1165	HCLLSVQTCPMKKTRSGTLG	-0.229	non-functional
seq_1166	NDRLIIRTGPLYRSMQSGWT	-0.229	non-functional
seq_1167	PLIMVSSVGRFVEAFVDTTS	-0.229	non-functional
seq_1168	LSSIHWDGRRPDCLCYKPAG	-0.229	non-functional
seq_1169	NNIRWEIHKIHQPTSNNLAP	-0.229	non-functional
seq_1170	DCGFVNYMIGLVYTKFRRLL	-0.229	non-functional
seq_1171	VMARIRWSTHGGPKGNCCPG	-0.229	non-functional
seq_1172	IVGTRRSLVRDLCTHVVGDT	-0.229	non-functional
seq_1173	KSGDDYLGGRWRATSHTRAP	-0.229	non-functional
seq_1174	SLARSYAHGRTKSCLSAEIC	-0.229	non-functional
seq_1175	SEREVPTVFVARRASSLNQG	-0.229	non-functional
seq_1176	LYLCSNLSPSGVALKMNIQR	-0.2291	non-functional
seq_1177	ISKAHRSWWLGTRGGVCRGQ	-0.2293	non-functional
seq_1178	PHAEDKSKSRECWLGECVWD	-0.2295	non-functional
seq_1179	RHRAKRGVRWDFGSDLCWST	-0.2295	non-functional
seq_1180	QGDLRVTHDRWGFVWCWADA	-0.2295	non-functional
seq_1181	PRSPLYPAPPGDNRTMNSLG	-0.2295	non-functional
seq_1182	SDACVAICRLRRKMVPANGA	-0.2297	non-functional
seq_1183	IHFVRRHQGHLRRGHVSFII	-0.2297	non-functional
seq_1184	FRVSCQSMQVIDASVESFDL	-0.2301	non-functional
seq_1185	ASVEECALRGGAFLAETGRV	-0.2304	non-functional
seq_1186	IVMGDNPAGVLCGTGPHHSS	-0.2306	non-functional
seq_1187	YYVDTRSSRRTVDQWDLVYD	-0.2306	non-functional
seq_1188	WLYAFADAQENIVASGNVCN	-0.2306	non-functional
seq_1189	YTTGWGLPSKRPMGQQLTRD	-0.2307	non-functional
seq_1190	LSGSHAGQESTTSATISALL	-0.2307	non-functional
seq_1191	VRIKSSARRIEAGAGGTNAP	-0.2307	non-functional
seq_1192	EEPSLRTLFLGTCCMLRSEV	-0.2307	non-functional
seq_1193	LSLCMKSLHVHRVCLSGDLG	-0.2307	non-functional
seq_1194	DGSGCFSYALRCVLPSRYSG	-0.2307	non-functional
seq_1195	YFPYINLLLAARYLRFRVRT	-0.2307	non-functional
seq_1196	ATFFKTRGQYSVGSVGHAEV	-0.2307	non-functional
seq_1197	LGAAKAACEGCLGADWKSLF	-0.2307	non-functional
seq_1198	SSHSLPWVWGPYHIGQSLFQ	-0.2307	non-functional
seq_1199	FPSFVRDMKRSGCSIPQSAA	-0.2307	non-functional
seq_1200	YESSFSCLSNASIAAITPGY	-0.2307	non-functional
seq_1201	RFNDGLNQRELQLFVRRQAL	-0.2308	non-functional
seq_1202	RRAYVGLPGLTVSSSSKRIH	-0.2308	non-functional
seq_1203	LWRVNYVLGRRLLKRLAVLR	-0.2308	non-functional
seq_1204	HEDGPNANEPGQESAPTRLI	-0.2308	non-functional
seq_1205	YGQIEGVWKAGHKRRRFEDQ	-0.2308	non-functional
seq_1206	GILPCIQLTNTHLGERLEWI	-0.2309	non-functional
seq_1207	PGNPKVGGQSWANKKVSNRL	-0.2309	non-functional
seq_1208	AGPKGVKPPDGPCEVRINLT	-0.2309	non-functional
seq_1209	TVGSNQLRRASWGLFNRTGG	-0.2309	non-functional
seq_1210	GNCVTLVAQFYDLDLEDIDT	-0.2309	non-functional
seq_1211	GRTPQRLALVVRVRFWKARV	-0.2309	non-functional
seq_1212	GLVSRPRGANSYTSSRGYLH	-0.2309	non-functional
seq_1213	LTGNPPRNLRRVICLTPGVV	-0.2309	non-functional
seq_1214	LSATRPRGCGGPPGWPEGPH	-0.2309	non-functional
seq_1215	GSTTSKFKGGIDLAARPDSA	-0.2309	non-functional
seq_1216	VTERVRYRMYLPPALRYRAS	-0.2309	non-functional
seq_1217	RREHHNHVCEPGEENSQGLH	-0.2309	non-functional
seq_1218	RRCIILHNALGDVQLQLFTL	-0.2309	non-functional
seq_1219	GKGADPQHSARRCSNLGNVY	-0.2309	non-functional
seq_1220	VCYGRRTFLLDGGGAAEVQT	-0.231	non-functional
seq_1221	PVFSVSECTLWRLGFSHPSN	-0.231	non-functional
seq_1222	GRYCAGICRNREHDFTHESH	-0.231	non-functional
seq_1223	VMTAQEGLVEGSIGWSIPNS	-0.231	non-functional
seq_1224	SNGAKRSLNSIIIAISGVGP	-0.231	non-functional
seq_1225	PSGAGLSGCLKFTLSPGKRQ	-0.231	non-functional
seq_1226	RAVGVRGLLTCLARKYNGPQ	-0.231	non-functional
seq_1227	FESVRPSGVLSDLGQAGVFV	-0.231	non-functional
seq_1228	QPSRTKWSLGVSWLEMTECP	-0.231	non-functional
seq_1229	EVISWEQRLWEPTFAQGNAF	-0.231	non-functional
seq_1230	PGSIFFKKLAMHSGWLGNNV	-0.231	non-functional
seq_1231	FRPSSKRLVAYPCDFEGTAG	-0.231	non-functional
seq_1232	MTRHSNLNELSDTLTVPISF	-0.231	non-functional
seq_1233	ILTSFDDIIECSRQFLPQGA	-0.231	non-functional
seq_1234	TVRGTLLEATASLGPMHIKR	-0.231	non-functional
seq_1235	CSDRLGNVIPTGVLLEISDR	-0.231	non-functional
seq_1236	NRSRSERFGTSTREHQREPP	-0.231	non-functional
seq_1237	EMDHRSVAAVAGVSPEFWWR	-0.231	non-functional
seq_1238	VHRFRYSLEAARSRLKIYPP	-0.231	non-functional
seq_1239	QLGTTSACDYHTHGGSARLP	-0.231	non-functional
seq_1240	SPHKFIRDGGVGSRPAVQLQ	-0.231	non-functional
seq_1241	GVFHLSTKGLLFKDKSLALR	-0.231	non-functional
seq_1242	FRPAGIWVYRSSTCPGGQNV	-0.231	non-functional
seq_1243	PPPACWNSQLSHMNQYKTSL	-0.231	non-functional
seq_1244	RQGPNCEAGSPQESPVSLSQ	-0.231	non-functional
seq_1245	RPSVRCGSNESRFGGVKIHP	-0.231	non-functional
seq_1246	KVCCLQTGCRGIVFHNAQDR	-0.231	non-functional
seq_1247	FRVSDSMMVGCTTLGLCVVR	-0.231	non-functional
seq_1248	MMSCLSTVSPTVRNLPASPR	-0.231	non-functional
seq_1249	MGYVKQTETGKASLILVMAD	-0.231	non-functional
seq_1250	CCPANNLDSGMGGQYEAPYA	-0.231	non-functional
seq_1251	NHGTKKERRAGINTYLPQNG	-0.231	non-functional
seq_1252	RYGVCFRSFRCGIRMNRVAL	-0.231	non-functional
seq_1253	VPTEFILSALPPLKCSTTSN	-0.231	non-functional
seq_1254	YRSEISIERRSRHRTSIEPG	-0.231	non-functional
seq_1255	PNLLPKVCGERWVWNKRQQN	-0.231	non-functional
seq_1256	VVHSFPRCYVPGANALAGLY	-0.231	non-functional
seq_1257	LSAQVKCRKRGLLYGSQRYQ	-0.231	non-functional
seq_1258	YNHSDSCRHDPHRLGGIDFS	-0.231	non-functional
seq_1259	VAEVSYTLLGRDTNLYGNVQ	-0.2313	non-functional
seq_1260	PDNGGSGTRASSTPFYAFCL	-0.2318	non-functional
seq_1261	PAMYPPTGTAPPSNFKWVFD	-0.2319	non-functional
seq_1262	RRVARLAPKISMCIVLSQYS	-0.232	non-functional
seq_1263	PESVRNARSAVDNDFGFAAV	-0.2321	non-functional
seq_1264	YRLYNFLSKLWPQLAYTWSN	-0.2322	non-functional
seq_1265	SYAVGVLSRALSTWDFAVKV	-0.2322	non-functional
seq_1266	VMSTGRKSTGTGWLLGSQCG	-0.2323	non-functional
seq_1267	LERFCGRPGSTPPSSGQPPD	-0.2323	non-functional
seq_1268	LQNVRLLPQVDIEEAYGPAA	-0.2326	non-functional
seq_1269	AIRGRGPGSVKLLRGRRTGN	-0.2329	non-functional
seq_1270	PYHQRVSGDRLGTSIGSCAL	-0.233	non-functional
seq_1271	ASLEIRPDGSLGPQRQPKCA	-0.2332	non-functional
seq_1272	IVPVYSYTAFSSGSTERRCE	-0.2338	non-functional
seq_1273	NLLRDDSAERSQPRQFWTVR	-0.2338	non-functional
seq_1274	RTLVASKCRIPLNRYYVVSA	-0.2338	non-functional
seq_1275	RYSFADGYSHWFVGETITHT	-0.2343	non-functional
seq_1276	LAMKLLPRLASSIENYGDVV	-0.2344	non-functional
seq_1277	SPPETLLNWMSCNVLGGSIC	-0.2345	non-functional
seq_1278	RATGVDKFELLDDSAISSAP	-0.2345	non-functional
seq_1279	SSDWREAGCSISSLSGSCQI	-0.2346	non-functional
seq_1280	PAIRDGTIFVCSDIVGIELV	-0.2346	non-functional
seq_1281	DGAQPIPTGSWGCTIVPAQL	-0.2346	non-functional
seq_1282	HQMGSYAVSRSPGGSQTYLC	-0.2346	non-functional
seq_1283	HVLVLCRPPVVSYGVVDLTV	-0.2346	non-functional
seq_1284	ITETLQANSWTASTCPLAPW	-0.2346	non-functional
seq_1285	GVSTVWVMNPSRSILAFLED	-0.2346	non-functional
seq_1286	ALLMGGVYERWVTYVCQLTP	-0.2346	non-functional
seq_1287	LASGSPAMLRSVYTLHSFES	-0.2347	non-functional
seq_1288	GGPTRFDLDVQWALARAPEL	-0.2347	non-functional
seq_1289	RTTSRSLRRRGPPIQREPTQ	-0.2347	non-functional
seq_1290	QSGYAGFFFQSGLCFLFRIE	-0.2347	non-functional
seq_1291	GIKIARTSIRVNLRSRCWQR	-0.2349	non-functional
seq_1292	GIPTSLAVFSLFMGTGPPHR	-0.235	non-functional
seq_1293	CGSGSVLGSDHTQGIQSYDS	-0.235	non-functional
seq_1294	TDAESVKILGLRKSSFPGGR	-0.235	non-functional
seq_1295	FSLTSTVREGRRTAHPRTGQ	-0.2352	non-functional
seq_1296	LPANLLGQYVTTRGAPRRQH	-0.2355	non-functional
seq_1297	RGIHFLIQSTGVAAWERGAT	-0.2357	non-functional
seq_1298	WVYSMSMFGVLGGHVQCLLV	-0.2357	non-functional
seq_1299	SKLPRLFSSVGTMLGRVRTA	-0.2357	non-functional
seq_1300	TDVNSELWADSVRDNGGMRW	-0.236	non-functional
seq_1301	SLVQLDAVDQIEHFHPCVCT	-0.2363	non-functional
seq_1302	SGDCLLTPRFTVGSTRRRMS	-0.2363	non-functional
seq_1303	DGLGSGTQNSNEAPLESIWP	-0.2365	non-functional
seq_1304	PGTTYEWNSRGMRGGNAFRQ	-0.2365	non-functional
seq_1305	FRPGPKFVWLYRTHRTAFST	-0.2367	non-functional
seq_1306	IRGLTQQGTVDNLSMLLSIR	-0.2367	non-functional
seq_1307	RYRGCKGVNGALMGPWMSSS	-0.2367	non-functional
seq_1308	ARTIYHPVLLTRRLWKSQST	-0.2368	non-functional
seq_1309	EFGQLSPKGSNKNWWMDRKQ	-0.2368	non-functional
seq_1310	KVRPLIRAFKRDPESSIPRV	-0.2369	non-functional
seq_1311	GYAQPTGTEFLCTLICWIGP	-0.2369	non-functional
seq_1312	AHHQGGAGQNCVGSGCSAIR	-0.2369	non-functional
seq_1313	PFVATCIKSNRVQMNKVTYL	-0.2369	non-functional
seq_1314	VILFSGGLESPSKNLTPRCV	-0.2369	non-functional
seq_1315	TGATTAQVRVDRQRGACRGA	-0.2369	non-functional
seq_1316	GVPLNAMVARKGNRRSLQRS	-0.2369	non-functional
seq_1317	AVYRRENNDPLQILTCSPDS	-0.2369	non-functional
seq_1318	TPHGHGYGCGIWIPYVSGWA	-0.2369	non-functional
seq_1319	NRSEPPWFYQCKSSAHMRQV	-0.2369	non-functional
seq_1320	RLVEYLPYSRWLYSNTQYTY	-0.2369	non-functional
seq_1321	AAPYDCNSAMVDFPALLRSC	-0.2369	non-functional
seq_1322	AKYPGGRSDPGLLPAWSFAF	-0.2371	non-functional
seq_1323	CFISTLPWCGFYQGEPPGTG	-0.2371	non-functional
seq_1324	LPFLVFRITKVSARGQSVRG	-0.2371	non-functional
seq_1325	LSPEQYAGQVGTVESSIWEV	-0.2371	non-functional
seq_1326	DTTSQRLSTPYTLPEATLPQ	-0.2371	non-functional
seq_1327	VPTPGKSLWHESALELDPGC	-0.2371	non-functional
seq_1328	LSPGDAHDGYSFARTYVYCC	-0.2371	non-functional
seq_1329	LWLRETNTVCQLNDQALWWH	-0.2371	non-functional
seq_1330	QRSLRRCKIYLWYRAERHVA	-0.2372	non-functional
seq_1331	RRLPGEIDTGGHNPLFLTAV	-0.2372	non-functional
seq_1332	DFSSSHLKCFPYLGEASFEG	-0.2373	non-functional
seq_1333	IGRCYDSTPCDAAQCQGVRA	-0.2376	non-functional
seq_1334	ERTPAQVHQIEQKSRFLRRI	-0.2378	non-functional
seq_1335	RPGRKVSRARPFSSRSPSTV	-0.2378	non-functional
seq_1336	RCPDEFHVGLLVVSEPNSES	-0.2378	non-functional
seq_1337	GFFRLRACVRLWHRTDPLDW	-0.2378	non-functional
seq_1338	TLGQGLIPKIIPDGLSRART	-0.238	non-functional
seq_1339	WTSNVRPRCLMAMQADCRFR	-0.2386	non-functional
seq_1340	RRGLSNREQHECAHYGFARR	-0.2386	non-functional
seq_1341	DLHAYLDRFLLGPGLRGPNH	-0.2386	non-functional
seq_1342	DQIYGASGSVKGHGGHPHYL	-0.2386	non-functional
seq_1343	GRLVRWFLGDDLLTDRVLRT	-0.2386	non-functional
seq_1344	LGGGKWRGNRHLSVSSKLPL	-0.2386	non-functional
seq_1345	DVKAVICVYEAIDDLSCSGA	-0.2386	non-functional
seq_1346	RSIKGLPLELQDGAPPCSFQ	-0.2386	non-functional
seq_1347	YTAPNSTGISSGRGFRSGGE	-0.2386	non-functional
seq_1348	HNFTSRGICASFKVFSSGNP	-0.2387	non-functional
seq_1349	ACSVYQLQVFDLSPSCSSPF	-0.2388	non-functional
seq_1350	PSLWVLMHNVIFCPGMWLQG	-0.2389	non-functional
seq_1351	TGARTQLKGLKQLFPFPVTP	-0.2391	non-functional
seq_1352	DWSAAIGCEFPPIQRSRGTS	-0.2393	non-functional
seq_1353	RGVRKSRRIRVLVNCRYAQW	-0.2393	non-functional
seq_1354	LTRVQVPEVPGSYLLSAALL	-0.2394	non-functional
seq_1355	PLGPRNQEYGCAGYVGNDKS	-0.2396	non-functional
seq_1356	VMSRTQDRIYGWTAIHGNSK	-0.2396	non-functional
seq_1357	RISVICSSPVIDRIRILVHG	-0.2396	non-functional
seq_1358	RDFAHDNCLNGIYCHCTVCI	-0.2397	non-functional
seq_1359	RMLVDLQLNRITYIDGLTHQ	-0.2399	non-functional
seq_1360	IARGFLWGWEYSQSICLSEG	-0.2399	non-functional
seq_1361	CSRSPSVLGHAGRAEKLEIG	-0.2404	non-functional
seq_1362	SCYLIVVSPIAAAPSLRIEG	-0.2404	non-functional
seq_1363	LYLTFWLHVLLGRSWRHIMM	-0.2404	non-functional
seq_1364	DSQLDYWLKFKLRRSRRSQA	-0.2404	non-functional
seq_1365	RSWVVDDYQNLFIKARSDPF	-0.2404	non-functional
seq_1366	GANVVAKGRGRQKARLASFS	-0.2408	non-functional
seq_1367	LTVPGMGTLEMLSLTLSAIA	-0.2408	non-functional
seq_1368	VYTGARSPELLRWEWLLKQE	-0.2408	non-functional
seq_1369	VSPVISIGDNSRQNASVPLE	-0.2408	non-functional
seq_1370	RSNNAMNIVGTVPSSMRAAD	-0.2408	non-functional
seq_1371	SYVLVCSGRTEGGRPTPASS	-0.2408	non-functional
seq_1372	SGSFLVSLHGGLHKRYHVHD	-0.2408	non-functional
seq_1373	GSAKRLLHKLIQVDNLVPGP	-0.2408	non-functional
seq_1374	NDSFTLPYSLRITILEIRDR	-0.2408	non-functional
seq_1375	EVKQTPTADKVSAGCERQGT	-0.2408	non-functional
seq_1376	TRIDLAIVGKNHLSFSSPGQ	-0.2408	non-functional
seq_1377	ECYSTTKVQRHVTRRPRIST	-0.2408	non-functional
seq_1378	NVTRASPGTCEVGGPGRIIQ	-0.2408	non-functional
seq_1379	IIPKLNNVEVREYRRFLGSL	-0.2408	non-functional
seq_1380	PLSSQIDRYYKSVLGPVYSG	-0.2408	non-functional
seq_1381	FLYWSDRGLVGSRQLWQYNS	-0.2408	non-functional
seq_1382	TKFLCFGSTKRYTYSTTIKA	-0.2408	non-functional
seq_1383	AGEIYASDKRALSSNPLLGR	-0.2408	non-functional
seq_1384	CFTGVKGSPWLLAVPIAVGP	-0.2408	non-functional
seq_1385	CASLERHLRFQSNPQTRRPS	-0.2408	non-functional
seq_1386	SSAGSGMRDFLKSLYGNRAL	-0.2408	non-functional
seq_1387	GIKVCWSPFQRILTNRRLLT	-0.2408	non-functional
seq_1388	VHTKFAKVRAGKVQSRTWTR	-0.2408	non-functional
seq_1389	YRVDCNNIVSAYLLAFLVFV	-0.2408	non-functional
seq_1390	YRRGVVPNRSQFRSVYCLAR	-0.2408	non-functional
seq_1391	TGSYFLSGSKGDEHIMARVQ	-0.2408	non-functional
seq_1392	AFVPRNSFFERKTLNHLDSP	-0.2408	non-functional
seq_1393	GSWCMSRWYRVAGKSGVFAS	-0.2408	non-functional
seq_1394	GSGPPFFLSSLMERHLLCLQ	-0.2408	non-functional
seq_1395	IPLALRVLNSSFGGTGEFRR	-0.2408	non-functional
seq_1396	GQAGHSWFMAPVSHAFSTPN	-0.2409	non-functional
seq_1397	GSSVQNRRAVVSSLNVPHPV	-0.2409	non-functional
seq_1398	GAWKEWVNGLDGDGAMVHGR	-0.2414	non-functional
seq_1399	LFAKDPLLNMSCVAHTANPS	-0.2414	non-functional
seq_1400	PVLITSENVFPPYTFPTCAD	-0.2414	non-functional
seq_1401	SSCKERGSCSVRTSLSGPES	-0.2414	non-functional
seq_1402	KIFPYPSHVSDLICFGSVSP	-0.2419	non-functional
seq_1403	RPGRGLWADVKAVKQLLNAR	-0.2421	non-functional
seq_1404	RTVLIHGRCSPIAEAPRRWL	-0.2421	non-functional
seq_1405	NHQSVIVYVDIFRKREVFGF	-0.2424	non-functional
seq_1406	AIHALMQVYIPECCRYQGTV	-0.2425	non-functional
seq_1407	PFGAYCCGLTGSPRRRVRSH	-0.2425	non-functional
seq_1408	LLWWGRDRSAPITRCRLSCH	-0.2425	non-functional
seq_1409	DCSAGLGEIAGVSSNEPARR	-0.2426	non-functional
seq_1410	LSYSSLTSEDFAQAYSVATT	-0.2426	non-functional
seq_1411	GGVPVFHQVYGGSPAFYLWP	-0.2426	non-functional
seq_1412	SFSACMQYRWGLSNVMSAHR	-0.2428	non-functional
seq_1413	HRIAFPRTTHLYSSHRPMSP	-0.2429	non-functional
seq_1414	TSTRSHLGLGNRHHGGVTGG	-0.2429	non-functional
seq_1415	FEMVGLVFPPTIDQGSLDSA	-0.2429	non-functional
seq_1416	ELRRFLLGLMEDRICSNTRS	-0.243	non-functional
seq_1417	RMRWGKGTSSSREAGNYGRT	-0.243	non-functional
seq_1418	DCMLRHMGCVYRATRSHRMQ	-0.243	non-functional
seq_1419	GKVKEGFNLCLCVTEDIVSN	-0.243	non-functional
seq_1420	GGTRHHDHICTGPGTVRGIM	-0.2431	non-functional
seq_1421	LFPSHNRLVIAPGLPVPAVR	-0.2431	non-functional
seq_1422	PRLPRNHQDRHSRGQLREAR	-0.2431	non-functional
seq_1423	YIIYTGTVGPGTYGVTRDAA	-0.2431	non-functional
seq_1424	EDLRTLPLMWPMTGCPSARL	-0.2431	non-functional
seq_1425	GVGRIGLISQVLPRVHEGRP	-0.2431	non-functional
seq_1426	MGCTMLGTRELYNSDRIPGL	-0.2431	non-functional
seq_1427	IGGTLCGADCGFGRRVTSTR	-0.2431	non-functional
seq_1428	ESVYLLAVSGFTDEEKSFIA	-0.2432	non-functional
seq_1429	IYSSSGTLIRSAGSYISPQN	-0.2432	non-functional
seq_1430	KKAHATNCPGRRSLTRRANA	-0.2432	non-functional
seq_1431	LSQSGGFRGVLTSQEGVQLP	-0.2432	non-functional
seq_1432	VQLAFSEAGKSAGREFSSQA	-0.2432	non-functional
seq_1433	TLFQLVRIQWGGRTRGEANN	-0.2432	non-functional
seq_1434	DFTANAGGRNSQSEPAEGAL	-0.2432	non-functional
seq_1435	LREHQGPEGASGYAPVGSHT	-0.2432	non-functional
seq_1436	PIAFRCDGVCFTRRNMLGRG	-0.2432	non-functional
seq_1437	GVCKRCEGAAGVHSCLYHRS	-0.2432	non-functional
seq_1438	GCATVGLPYQAGKRGVRTVT	-0.2432	non-functional
seq_1439	LERIFENRWPLIARCAKRGG	-0.2432	non-functional
seq_1440	GGFNLWSHLRSTSEDYNPYI	-0.2432	non-functional
seq_1441	FRSIHSKSLEAAHRSSVGWP	-0.2432	non-functional
seq_1442	NTKLGGSGISTVYGSPTWAE	-0.2432	non-functional
seq_1443	RTRSEKACLGYNMFPVPLIQ	-0.2432	non-functional
seq_1444	LASEAVSIIPSSPSVGLRRA	-0.2432	non-functional
seq_1445	GNDLQLAIVDLSWSSLLGKN	-0.2432	non-functional
seq_1446	SLGDRSGVFEDVHRLRSRNG	-0.2432	non-functional
seq_1447	SVNSAGLGGFGRKGASQVAM	-0.2432	non-functional
seq_1448	AASNLIDRRWSNDKRLLIRS	-0.2432	non-functional
seq_1449	YCVHGISPAINRQSQWTRHV	-0.2432	non-functional
seq_1450	LVGKMSPSSKVAKEKVRRLN	-0.2432	non-functional
seq_1451	GYQFTTTLGTECKRAKVSGG	-0.2432	non-functional
seq_1452	LSRNRVKLGSKTKKVHVTWY	-0.2432	non-functional
seq_1453	VWVPSEALLQLYMAGVRLLA	-0.2432	non-functional
seq_1454	IDTREMYVFERTSTRTTHSR	-0.2432	non-functional
seq_1455	PTDPRFADGTFTTIVPRGKP	-0.2432	non-functional
seq_1456	RRGRTLSYETGLVQWTLDRG	-0.2432	non-functional
seq_1457	SRPNTTIGLPQLSYPGVNAA	-0.2432	non-functional
seq_1458	TVSQSHGYPCETQVGLRPLP	-0.2432	non-functional
seq_1459	CSPRVLIHSEKGWAVDISGK	-0.2432	non-functional
seq_1460	TLCDMLVRGRCSGGSLQLIV	-0.2432	non-functional
seq_1461	RGECVLSDLNGSKDDDNAPS	-0.2432	non-functional
seq_1462	LLGTHDRGARRILRYRSPVE	-0.2432	non-functional
seq_1463	ILRPRPSGVMRAQLHTVVRY	-0.2432	non-functional
seq_1464	RAAADIRHWSQSHFTTNHDW	-0.2432	non-functional
seq_1465	AVPCSFLWGSASYFNSKAIM	-0.2432	non-functional
seq_1466	ITPRDLRGLRGSTSLRNVTF	-0.2432	non-functional
seq_1467	KCLGLMLRSPVGLEYTSMLG	-0.2432	non-functional
seq_1468	LRIPLFQHRGWNCAWGPPPF	-0.2432	non-functional
seq_1469	SAFCATAIYVQAFRLEKSAP	-0.2432	non-functional
seq_1470	KKCSKGRTHRLHRFHRNFLL	-0.2432	non-functional
seq_1471	PFTTTKAVPHACHLGHQTPY	-0.2432	non-functional
seq_1472	RTVVYPDNRRLVLCARHVLS	-0.2432	non-functional
seq_1473	RANQKARCFVCGSGRAGIVG	-0.2432	non-functional
seq_1474	YKATISNQEVVGCASSSPKE	-0.2432	non-functional
seq_1475	LVHLAVWNSEPQGRVHSENR	-0.2432	non-functional
seq_1476	VERCVLWMGRLAGGYGSFTA	-0.2432	non-functional
seq_1477	GSRSTESELESLEHVVSPRP	-0.2432	non-functional
seq_1478	PNMGCGGWSRCTGPRSLILR	-0.2432	non-functional
seq_1479	CLFIRRPMLNARGVIAACWA	-0.2432	non-functional
seq_1480	YRRRALKTEYEVPRTRTPGY	-0.2432	non-functional
seq_1481	LGRPGSYVARGRRTYVLDVL	-0.2432	non-functional
seq_1482	VSGAKLSRRCRMGLPGSHRR	-0.2432	non-functional
seq_1483	SHMIPVIGVRYQIFIISGID	-0.2432	non-functional
seq_1484	PWSKHRQDRCYKRARLLLYT	-0.2432	non-functional
seq_1485	TSCVAVESRGPPVNIWGVLT	-0.2432	non-functional
seq_1486	LGEFIRRELTSVALVPLRGY	-0.2432	non-functional
seq_1487	PVSTCVIEQAYHLTAPRETQ	-0.2432	non-functional
seq_1488	ASGRDETGLSTADVQSTLIG	-0.2432	non-functional
seq_1489	LRWCVWVGCIWNETSIDHAS	-0.2432	non-functional
seq_1490	LMCSKLGTSGNSLGRRSPPS	-0.2432	non-functional
seq_1491	LRSRGTLSCECVCGVLTVVT	-0.2432	non-functional
seq_1492	AVRFHGMPLDTFYRVGSGPA	-0.2432	non-functional
seq_1493	PSRLGSGRQVQSISRDNSSA	-0.2432	non-functional
seq_1494	ICAMLGVRISYVLTQSDESP	-0.2432	non-functional
seq_1495	VDSGATIPINLQHCGKTRGS	-0.2432	non-functional
seq_1496	RRPEPRVMQGTIFAVLSWPL	-0.2432	non-functional
seq_1497	RPSVVIKRRDSRVGVLFVYT	-0.2432	non-functional
seq_1498	QKLQKRDLGPQHVTCGSSIV	-0.2432	non-functional
seq_1499	SSSQKLPCYEQWPLFRSSPL	-0.2432	non-functional
seq_1500	KYVGVGGPGEETADSGVRFF	-0.2432	non-functional
seq_1501	MIMMLMVYRIPCGPIILPRG	-0.2432	non-functional
seq_1502	CTWHNVCDALYIGMVPLRNK	-0.2432	non-functional
seq_1503	PFRRSMNRNGWRVCCLGNKS	-0.2432	non-functional
seq_1504	GRLSLVQTFSANQARGLRAN	-0.2432	non-functional
seq_1505	GTIPYDYSTCEKAPRHGADS	-0.2432	non-functional
seq_1506	CSFFLTGAVLHGYAGPIVSA	-0.2432	non-functional
seq_1507	VVRTQDLKSIQQILRRNHTV	-0.2432	non-functional
seq_1508	ATLRYASPFFRVPCIHLVNL	-0.2432	non-functional
seq_1509	VFKTHYTNQGCLTFIRSLPD	-0.2432	non-functional
seq_1510	WVEWVCQSLGYVKRFCRDLS	-0.2432	non-functional
seq_1511	PSIFLATLMTHVRQPRESRR	-0.2432	non-functional
seq_1512	LSICTRGCLDSWSAPAKKES	-0.2432	non-functional
seq_1513	WAGLPFRVRLQKQGVPDVSR	-0.2432	non-functional
seq_1514	QRCSGSHSGNDYKGKNSILP	-0.2432	non-functional
seq_1515	FLRFKSRHMDLIGRDRIGFL	-0.2432	non-functional
seq_1516	SGSEWPPPLGSYAFPQHRWA	-0.2432	non-functional
seq_1517	GTLWNEREGRGRFGHSTKSR	-0.2432	non-functional
seq_1518	GSRSVWTDIVRAHLRLCSIS	-0.2432	non-functional
seq_1519	GKQVGRKGLHLYYTPTDRLT	-0.2432	non-functional
seq_1520	GDENMSAFFQRLVSARRGTT	-0.2432	non-functional
seq_1521	YPSRKLLVETKRLQISTNRL	-0.2432	non-functional
seq_1522	LAVGGRLAISASLSALLGRP	-0.2432	non-functional
seq_1523	QDPGLGHAEKYVPEWPISSG	-0.2432	non-functional
seq_1524	GGMREGGDLAKRYGRCISTR	-0.2432	non-functional
seq_1525	NSRDRAEISSTTTWRGPNMG	-0.2432	non-functional
seq_1526	YRWVHPQWGPSRDQPNRCSA	-0.2432	non-functional
seq_1527	RGSPKHATQWSMRVRTGGPA	-0.2432	non-functional
seq_1528	HARDGSFEYSSRRSVSLQTV	-0.2432	non-functional
seq_1529	TKKAESAVDREGSCFMGKSG	-0.2432	non-functional
seq_1530	RGTLKVNARVSVPSIQISNG	-0.2432	non-functional
seq_1531	ISATVVRKRAGGLAQYYNLP	-0.2432	non-functional
seq_1532	IIKVLFLVKCGEYGNTCRTP	-0.2432	non-functional
seq_1533	SEWSIESAVLRPRRARWTGN	-0.2432	non-functional
seq_1534	KKHAFCRVVIQHVDTEVTSG	-0.2432	non-functional
seq_1535	EEILRSKRSGKLAAPHRVQH	-0.2432	non-functional
seq_1536	QTGSVTRQMMLLQTVNALGW	-0.2432	non-functional
seq_1537	IVSTAKGFAGLPRLTEVMEP	-0.2432	non-functional
seq_1538	DSRGCLSRESRQVQNGVSRL	-0.2432	non-functional
seq_1539	RAKRCAASEVVVRIFVLTST	-0.2432	non-functional
seq_1540	AMNCRVPFCEVTCTFWSISA	-0.2432	non-functional
seq_1541	RVAEKPGCLWALGVAHDDLQ	-0.2432	non-functional
seq_1542	DRKPCLNLNNPISRFLRERA	-0.2432	non-functional
seq_1543	WAEIEWRINHRSCDVLFACV	-0.2432	non-functional
seq_1544	MSGTTTAMSQYVTRQPFSSN	-0.2432	non-functional
seq_1545	SDPVVASPKARWLRHVTLKP	-0.2432	non-functional
seq_1546	RSMPGGCVGFCIAGERTIPC	-0.2432	non-functional
seq_1547	NNLRENAADVRPVVGVRLSA	-0.2432	non-functional
seq_1548	LLHLERVLKFQALGCLKVRC	-0.2432	non-functional
seq_1549	NTYEGGTVVLSLVYRHVVWC	-0.2432	non-functional
seq_1550	RKNEGIPCSLRHVTRLMGFL	-0.2432	non-functional
seq_1551	WDLFQRIWSTDVSVGPHPCD	-0.2432	non-functional
seq_1552	LNYRWFFSLRESTQMSLGHH	-0.2432	non-functional
seq_1553	DLQGYLGRYATRVNPNGALS	-0.2432	non-functional
seq_1554	GCGVQATNVAQVGSGAVNAP	-0.2432	non-functional
seq_1555	PEHHNAAIAPHPSWKCADAS	-0.2432	non-functional
seq_1556	LASSAQWCVLNNGALSCRVL	-0.2432	non-functional
seq_1557	GHPIQGQVRVGSQRGYVVSA	-0.2432	non-functional
seq_1558	ARTCQGVITAGAVSRSKDGP	-0.2432	non-functional
seq_1559	VCMRIPMKKLVDFNKRHALV	-0.2432	non-functional
seq_1560	GTSDAINMIYSIIHDRRVTM	-0.2432	non-functional
seq_1561	SSGSSSFFGHLQEVSIYPDL	-0.2432	non-functional
seq_1562	VRSGVSVDISGRTQRVFPAW	-0.2432	non-functional
seq_1563	LEAVVGLDVQRDFKTNRLPT	-0.2432	non-functional
seq_1564	DLRIDINFLAFCVPSIYGFD	-0.2432	non-functional
seq_1565	FTAGLGSTCPVEGPPKHSCG	-0.2432	non-functional
seq_1566	LIHKWLGSEFTSCVIRLSVF	-0.2432	non-functional
seq_1567	KGFYAFSGLPAPGRNLSHPA	-0.2432	non-functional
seq_1568	RNNIVLTHYRVHLFTFYNKF	-0.2432	non-functional
seq_1569	VRIQDCLWAAGRLKFVAYGF	-0.2432	non-functional
seq_1570	HAFFSSMGRRTAIPHSPVQR	-0.2432	non-functional
seq_1571	SEPPMRRSIDSMQRLAKSLA	-0.2432	non-functional
seq_1572	MLWSHPRCQSNKVCMHYALG	-0.2432	non-functional
seq_1573	VNDHKRRGYFTSTRSVSPGA	-0.2433	non-functional
seq_1574	VMGWPLLIKCEEWASRSVTF	-0.2434	non-functional
seq_1575	TADLQGPPNVRLPESYLTEW	-0.2436	non-functional
seq_1576	AAPHTMQAKYSDRYTTAHRS	-0.2438	non-functional
seq_1577	DRGSTGRTNSIDRFPRSKRV	-0.244	non-functional
seq_1578	YVCGTVIFVTLQAGSPTRAI	-0.2443	non-functional
seq_1579	DNNTALVCPFKSHLYVADSR	-0.2443	non-functional
seq_1580	MEMTMAVQQRRIHDRPLFGK	-0.2445	non-functional
seq_1581	CEFKRVWPQGMCPCLPPVRS	-0.2445	non-functional
seq_1582	TGVVGVLFDADIYGVPNLRC	-0.2446	non-functional
seq_1583	HDTTLGWKSLSQLSGIFPSS	-0.2446	non-functional
seq_1584	GLGSLSMLTTDSRCRMRGRK	-0.2447	non-functional
seq_1585	SAVTFEKVISYSQKAQETYY	-0.2447	non-functional
seq_1586	IRFGSYPRKRYWWCPDIMVG	-0.2447	non-functional
seq_1587	ARLSIGGKNPRRMPRQAPTR	-0.2447	non-functional
seq_1588	LRNLCCGCSTSVSGGSWRKA	-0.2447	non-functional
seq_1589	YSIFCWYTSVLSLSRDLVSC	-0.2447	non-functional
seq_1590	SDWRLQKMARGWLLSSGDTS	-0.2447	non-functional
seq_1591	FMVSARPMTGFSSPPGRDGT	-0.2447	non-functional
seq_1592	DSYDFLDRYSFQGCGSATSR	-0.2447	non-functional
seq_1593	LYKRCSTGFKIQKIKEPFAI	-0.2447	non-functional
seq_1594	DPDPIIRPKMSGGRAYCRQV	-0.2447	non-functional
seq_1595	LGLTPVTVRVATRSNNSQSH	-0.2447	non-functional
seq_1596	PGPMRKWRRCVSRAWALRRC	-0.2447	non-functional
seq_1597	VFSTACLKDPRCTLQAEYPG	-0.2447	non-functional
seq_1598	RHAVRTTFLCVIYFSLRLVE	-0.2447	non-functional
seq_1599	GTRRPTGHCDLHGNSSLVLT	-0.2447	non-functional
seq_1600	RMLNIRTRAYLRSLLERNDG	-0.2447	non-functional
seq_1601	LSRREGTYFVVNTSTWQAYS	-0.2447	non-functional
seq_1602	RLSTNDVRSQSKRRVKVKIG	-0.2447	non-functional
seq_1603	LGRALQRNVMRQVSEDTDYR	-0.2447	non-functional
seq_1604	HSTARCTPPDPRQRVDMNVE	-0.2447	non-functional
seq_1605	GVPRYNVYIVDGTTGRRCQG	-0.2447	non-functional
seq_1606	RVFLTLEMSSDPMRLFSRRS	-0.2447	non-functional
seq_1607	AAKVRSRAPLIGRGPLHTRF	-0.2447	non-functional
seq_1608	TSFEILGTAYTLKLKGETRP	-0.2448	non-functional
seq_1609	RQMPRGERGFMNLTWSASER	-0.2448	non-functional
seq_1610	IENRDLPLKFVGIGGVTNLQ	-0.2448	non-functional
seq_1611	RGKSGDRSEAPYLCRPDASR	-0.2448	non-functional
seq_1612	DSSTRGRDRSLSQAVVFAPS	-0.2448	non-functional
seq_1613	QLVDHDQSVCLHVTNFQGGW	-0.2448	non-functional
seq_1614	FRLRRKNNKESGVREVRSDP	-0.2448	non-functional
seq_1615	RSWSQSATIWRRDGTDTTRT	-0.2448	non-functional
seq_1616	GCSPSRTVINSYRVREKRCR	-0.2448	non-functional
seq_1617	IRNTGSAKCVEEAYANLAQR	-0.2448	non-functional
seq_1618	FIGLRAERPMLRAPSGKRLP	-0.2448	non-functional
seq_1619	LVGKYEWVCVVKSAQSDQSP	-0.2448	non-functional
seq_1620	FFTSPDLICPQFAGCPYVPN	-0.2448	non-functional
seq_1621	MTAGSASTRLINGSNGRYPS	-0.2448	non-functional
seq_1622	PFYAPRFGRFKSLWSDRNGS	-0.2448	non-functional
seq_1623	VCLGRYQCVSLAVSPISGCE	-0.2448	non-functional
seq_1624	FLSVIFNKRTRNLFPIMDSI	-0.2448	non-functional
seq_1625	QSRHSAWVSRTPSNGKWLRG	-0.2448	non-functional
seq_1626	CLLEQDGPNTLDFSWVNCPA	-0.2448	non-functional
seq_1627	CGPIIGEAYWMKRGETSWTQ	-0.2448	non-functional
seq_1628	LVWLKYYRLQQGILRVTEGR	-0.2448	non-functional
seq_1629	YLVTGIFSTRDRIRGVWAKI	-0.2448	non-functional
seq_1630	QNLPVIVGANCGVHRKMYAH	-0.2448	non-functional
seq_1631	LNGYVQLRWVRGLGPNPWML	-0.2448	non-functional
seq_1632	MRGLGPRSRGPGKFTLRGHL	-0.2448	non-functional
seq_1633	HSDTELTGLECTSDTFSGLT	-0.2448	non-functional
seq_1634	LRGVSPQCTSEGVQAESLFR	-0.2448	non-functional
seq_1635	CCVDTGVETSREQSARIISG	-0.2448	non-functional
seq_1636	GPAFYLGRKSPPRLVGVPAP	-0.2448	non-functional
seq_1637	ASRHFRPTCRANRSGNQLRR	-0.2448	non-functional
seq_1638	DSMDRGSVHTTLCFGCAMKS	-0.2448	non-functional
seq_1639	LPVGVSEGSPILTSLYRPGV	-0.2448	non-functional
seq_1640	DSRGAPHGGSLITPFGLGVE	-0.2448	non-functional
seq_1641	PVNVICGAGSQKSLDIPEGI	-0.2448	non-functional
seq_1642	RPTHEQMRRGALGVVFAYTS	-0.2448	non-functional
seq_1643	TVYGDRGNVQSRRILLPSFI	-0.2448	non-functional
seq_1644	GDLGLGWANFGTQVIESIWR	-0.2448	non-functional
seq_1645	WLRCLGHRQLDDRGNHLYPS	-0.2448	non-functional
seq_1646	RKLPMLGKLQLTSGGTLQLQ	-0.2448	non-functional
seq_1647	GMIMTQSGTSGFTSKCIGFG	-0.2448	non-functional
seq_1648	QYGNSTILNKGQHSKYVISP	-0.2448	non-functional
seq_1649	FGTSRQKTCCPLSLQRDRFP	-0.2448	non-functional
seq_1650	ASLAAGISACPVVYAVRETI	-0.2448	non-functional
seq_1651	LLSKIGVNNPVGKGKRIYPF	-0.2448	non-functional
seq_1652	IPERASREQMFWAADVGRLN	-0.2448	non-functional
seq_1653	RNAGRHSTDLVLFHLALYRS	-0.2448	non-functional
seq_1654	LGPSLNAFRKALCSYYGWNS	-0.2448	non-functional
seq_1655	GRWIIYCVKFETASVCSYTG	-0.2448	non-functional
seq_1656	CIGSAPGAGRISCKSTEFRA	-0.2448	non-functional
seq_1657	AFDARNSLQRGGGGPGSLKI	-0.2448	non-functional
seq_1658	IMSLNSFPGRAKQKTSTFCD	-0.2448	non-functional
seq_1659	PQFGCRKAATSWASSRQART	-0.2448	non-functional
seq_1660	YQSDKLGGELFLAWRSSLKG	-0.2448	non-functional
seq_1661	ESGLSARGERSPGLPFKGGL	-0.2448	non-functional
seq_1662	RATSSAVCCCALPDGEKHPG	-0.2448	non-functional
seq_1663	RNASFMSKVIYYCDGCRHSY	-0.2448	non-functional
seq_1664	PQNWDTALGLDEGVGYGQGQ	-0.2448	non-functional
seq_1665	NLRVHSKTAVSRNIGRSPLQ	-0.2448	non-functional
seq_1666	LVPSSFYRKPTIHEHHGPVQ	-0.2448	non-functional
seq_1667	VELQGTIITVTNAFLVILFF	-0.2448	non-functional
seq_1668	CQLILTTSTAPLKLVRILRL	-0.2448	non-functional
seq_1669	YGCATSVKKGCLLSGGQETQ	-0.2448	non-functional
seq_1670	HGGSRSQKPRWPYRAQEVHT	-0.2448	non-functional
seq_1671	HAFRRGLVCRGYKWDCAENG	-0.2448	non-functional
seq_1672	KQVYSEVVEWPSRVKYGLCL	-0.2448	non-functional
seq_1673	VCLARAESSGLTRLRKWCLC	-0.2448	non-functional
seq_1674	AGTAGAVIRCYMRVALSSTT	-0.2448	non-functional
seq_1675	LSSKVGVRVSLDRSKLVIIR	-0.2448	non-functional
seq_1676	FTGFTRDALDIIHLPIATHY	-0.2448	non-functional
seq_1677	DKHPPSVLTPSVCPRGVLHA	-0.2448	non-functional
seq_1678	GGLNRSEHPGQTIWLRNLEV	-0.2448	non-functional
seq_1679	GPLEPIPYPVEYESNDGVLA	-0.2448	non-functional
seq_1680	TGGNFGRKPDGLSPRSNDIP	-0.2448	non-functional
seq_1681	AVQLVGQSSSAAPAGADVIS	-0.2448	non-functional
seq_1682	ARQRSPLRVGKGEGLSRGSI	-0.2448	non-functional
seq_1683	VNGRACMASWESRFPVYDLP	-0.2448	non-functional
seq_1684	ETILRDGSWHTLFFPKTFYV	-0.2448	non-functional
seq_1685	QESMATGQISDTSASRAPVT	-0.2448	non-functional
seq_1686	LALTETWGAPRTWQGCARSV	-0.2448	non-functional
seq_1687	TVIRRCVRQSGQHGGTHVGP	-0.2448	non-functional
seq_1688	SAEDVPGSNFMLPMGIGVCK	-0.2448	non-functional
seq_1689	QLSLRAGFTKVINPQLRKVL	-0.2448	non-functional
seq_1690	EKRQVLRFGAGGRFSLSARR	-0.2448	non-functional
seq_1691	LRNCRHSMGKLLPVVVPLDQ	-0.2448	non-functional
seq_1692	GLVTANITYMPGGKLVSSHL	-0.2448	non-functional
seq_1693	LVGTQRCRFKLIRRGATTSA	-0.2448	non-functional
seq_1694	EWIVHASPGGAVNTGLGVKL	-0.2448	non-functional
seq_1695	RRYIMTVPPGDICAVQVRSA	-0.2448	non-functional
seq_1696	PSGLSVSPILGRNPNRKGNP	-0.2448	non-functional
seq_1697	AISETDGHNVRLQFSPQLRT	-0.2448	non-functional
seq_1698	KQRDLAVTLVTMCVRPGLSG	-0.2448	non-functional
seq_1699	SWLLRQGVNRSGGHDVSRPT	-0.2448	non-functional
seq_1700	RLSYRSRVSLLASHGCVVTG	-0.2448	non-functional
seq_1701	MVPANIAFDPITIVHRHRHR	-0.2448	non-functional
seq_1702	CGREIRDSAVSQRIHVLCEP	-0.2448	non-functional
seq_1703	MSRGSLSTRKWYCGGPKISV	-0.2448	non-functional
seq_1704	MLTRPYRTLCPPNYPFEEYR	-0.2448	non-functional
seq_1705	SILTGCPRKGTPWIKLILTH	-0.2448	non-functional
seq_1706	PIALAEVSVKALLIFWLLDS	-0.2448	non-functional
seq_1707	LVHDKHNPERRSSLTVDTDT	-0.2448	non-functional
seq_1708	RYAYGVQPTGPRLPRDARSH	-0.2448	non-functional
seq_1709	VRMIGLLSRARTRTPFSSPK	-0.2448	non-functional
seq_1710	DSFGDVVMLIWTSSLKHWRP	-0.2448	non-functional
seq_1711	LIYFTAAEVYPALSSVSGMQ	-0.2448	non-functional
seq_1712	YNEVREYYLHRLNFLKVRVY	-0.2448	non-functional
seq_1713	HVQVTFPVPAQWVASLYWRV	-0.2448	non-functional
seq_1714	LASSPLGGLPGPTPHEDCHR	-0.2448	non-functional
seq_1715	CGRRLGGVLAEAKSIGGIVL	-0.2448	non-functional
seq_1716	SPQIRCDALPYGLGRHVAHG	-0.2448	non-functional
seq_1717	GGGNDRARLIQGSSFGVRCY	-0.2448	non-functional
seq_1718	LVLPVRGALGNGGWSKLSTI	-0.2448	non-functional
seq_1719	TIFGQRDSSVVTELRRVVQP	-0.2448	non-functional
seq_1720	FKLSLWINMAYRVQRFHMRS	-0.2448	non-functional
seq_1721	SIGSRHLWGVSGSAVSGCRP	-0.2448	non-functional
seq_1722	SERNALARGGSVSIPVLPRR	-0.2448	non-functional
seq_1723	RRMFIYPATHRLSTRGGRHS	-0.2448	non-functional
seq_1724	LLSDVTGRLLARMTKRTSLG	-0.2448	non-functional
seq_1725	RTADPYTILQLEVGRPFCCQ	-0.2448	non-functional
seq_1726	GVTGDSGDRALTRDIFYGWH	-0.2448	non-functional
seq_1727	ARLSSLKVASVRRGQRSTNV	-0.2448	non-functional
seq_1728	RCSQSTIKLKERQWTRSRAG	-0.2448	non-functional
seq_1729	QWITSCGESLPSCAMHRSAP	-0.2448	non-functional
seq_1730	CEVYVKLWVLSEQEQCRRFS	-0.2448	non-functional
seq_1731	KQYGILRVSLYSLSTSMNST	-0.2448	non-functional
seq_1732	RNGARGLMSGSHNQPPQGHR	-0.2448	non-functional
seq_1733	CALDHTRPEEFGRHLRVVPF	-0.2448	non-functional
seq_1734	RRYSSRHSVLGSSLSKPLSV	-0.2448	non-functional
seq_1735	ISNFPVFRPFGNRSNCRPEG	-0.2448	non-functional
seq_1736	VKKTPTWPQDFFPIWGHSLP	-0.2448	non-functional
seq_1737	VCPFDNGGCKTVSKEMDRAF	-0.2448	non-functional
seq_1738	IKYVARGPQGDWGSLTCYNA	-0.2449	non-functional
seq_1739	PYFEVDNWHLLSQTLGKGAG	-0.2449	non-functional
seq_1740	LMAPRRSTSKQVRRKTCALS	-0.245	non-functional
seq_1741	PCDSCLAKNGHGQTPRRLNK	-0.2451	non-functional
seq_1742	HSSGGTLIGEALPVTLADRR	-0.2451	non-functional
seq_1743	LHDEGDWAGSAQPGLLEVAC	-0.2452	non-functional
seq_1744	IGSSGCSRKAFSYISHMTVL	-0.2455	non-functional
seq_1745	PKIYRPTRCRRGRLRSMRGY	-0.2455	non-functional
seq_1746	VLNSCSGEPRPATNAGIGYS	-0.2455	non-functional
seq_1747	TRGESQIQVSGVYGCESVQA	-0.2456	non-functional
seq_1748	ATRCQLGRYVVPSAYKEGGV	-0.2457	non-functional
seq_1749	AVQVLQLEWIVAVREVPNGF	-0.2457	non-functional
seq_1750	NVYVPDAVPSGEDLEAFKLT	-0.2457	non-functional
seq_1751	RRYRHLATSYSCIREGRTPR	-0.2457	non-functional
seq_1752	VQNVGGGGAHLFLVAYSLRR	-0.2457	non-functional
seq_1753	SHGKERRRVCGKRGSWTGWW	-0.2457	non-functional
seq_1754	SCVTGSNFPYSSRVGLHTSF	-0.2457	non-functional
seq_1755	GLISTRVVQGHIGYLRFLVV	-0.2457	non-functional
seq_1756	RVPISVATNGEIRGLLRLVR	-0.2458	non-functional
seq_1757	YDKQLRGALKKQQVLPEAKS	-0.2458	non-functional
seq_1758	GMYWVDIYKTRPESGATRER	-0.2458	non-functional
seq_1759	ASTDWGEPLLGKKLVSARTR	-0.2458	non-functional
seq_1760	WSDSRALGVGRVGNEILTQG	-0.2458	non-functional
seq_1761	SLVRRRSCGGGLAIKERFDL	-0.2458	non-functional
seq_1762	ITDQVTSLCMLLCGSRPAPE	-0.2458	non-functional
seq_1763	RSPDPMGSRLLAASLVLRYK	-0.2458	non-functional
seq_1764	PVIVIPNLDCRDPLFVLAHR	-0.2458	non-functional
seq_1765	GEWFKRQRLALYRGVLIAGQ	-0.2458	non-functional
seq_1766	ILGFVAWPAHAPAWLGIVSG	-0.2458	non-functional
seq_1767	ADLQKRCMDAIVLYRGRFAW	-0.2458	non-functional
seq_1768	VCDSLDSLDVLCKLIECNTY	-0.2458	non-functional
seq_1769	GVRWEHSKFYATGPRMGRIC	-0.2458	non-functional
seq_1770	WISDTVKSVAPPPLKMMVCH	-0.2458	non-functional
seq_1771	KTTKFPSKRRFGIRWQDGAV	-0.2458	non-functional
seq_1772	VLGIPPGMFFAATIILAACY	-0.2458	non-functional
seq_1773	SAFRLIFPFRRKRMYRGVIT	-0.2458	non-functional
seq_1774	ANGISFVLARQVFNEVQQWW	-0.2458	non-functional
seq_1775	RADARLQSHYCWPERHRLGH	-0.2458	non-functional
seq_1776	WELSIECSNRSYSVPASTGI	-0.2458	non-functional
seq_1777	SGQRSGTESERRSASDWLAS	-0.2458	non-functional
seq_1778	SLRNGGGIVCLFDGTIPEPR	-0.2458	non-functional
seq_1779	CGRDLHWPTNNSAERRHHTL	-0.2458	non-functional
seq_1780	RVGCMTLGAHSQFGILIDGI	-0.2458	non-functional
seq_1781	LGTGCLTGKEASKGYASRLA	-0.2458	non-functional
seq_1782	SLCAVPDRYPDEVRRTWPVA	-0.2458	non-functional
seq_1783	VDQREPGDQPCGSAVSYSPF	-0.2458	non-functional
seq_1784	NQDAGKSALSSPGKCSRPKG	-0.2458	non-functional
seq_1785	AHNTSSRELNCANWREQVFG	-0.2458	non-functional
seq_1786	SAVQCIQATGNVRKTACHTP	-0.2458	non-functional
seq_1787	PWHLYEGEMAPLLAPSEFVC	-0.2458	non-functional
seq_1788	LRRKSIKRGPGLIWSRYHGL	-0.2458	non-functional
seq_1789	PGCFSRPHRRLHMFAWQGRH	-0.2458	non-functional
seq_1790	RSTFVPGVALSARGRGLVER	-0.2458	non-functional
seq_1791	LLFWERSGKLSSVQTMLSYA	-0.2458	non-functional
seq_1792	FIDRRKAACVAQRWERWCAV	-0.2458	non-functional
seq_1793	YQLKSTLVASGPHISVGVPA	-0.2458	non-functional
seq_1794	VLVGIDVQDKQRVALAIGPP	-0.2458	non-functional
seq_1795	VTYMECMPPVSCDTPISIHV	-0.2458	non-functional
seq_1796	LRGLAQGDNEIPLCFSACLG	-0.2458	non-functional
seq_1797	IRVGRYGKRAIEPCSLLQRV	-0.2458	non-functional
seq_1798	YCWSFFLVSVANRGKPQLSF	-0.2458	non-functional
seq_1799	GPICLICTKNPWYALGTGKR	-0.2458	non-functional
seq_1800	LHFRNWVPSSGAANVLKGGA	-0.2458	non-functional
seq_1801	QGMPLLAGHNFSSNSSVGSP	-0.2458	non-functional
seq_1802	SRRRSWSRKSSKLRKPNCGM	-0.2458	non-functional
seq_1803	MVLFSTVISQQASRGIAGFA	-0.2458	non-functional
seq_1804	VWRSANRNPAEARRQWSVVD	-0.2458	non-functional
seq_1805	SSGAWRLHESCSGTSRVHHQ	-0.2458	non-functional
seq_1806	LRKVHKHREATGQVSDGVHH	-0.2458	non-functional
seq_1807	HKCPATVMVESIGHLPPASG	-0.2458	non-functional
seq_1808	TPGGAPCHKRSFAPNTAPGL	-0.2458	non-functional
seq_1809	ETRRFRVITARGINYARALM	-0.2458	non-functional
seq_1810	AGIYHRLHVYPLIPRMLAGL	-0.2458	non-functional
seq_1811	YIFRCSGLKCLLTKVWSQNY	-0.2458	non-functional
seq_1812	GTSCYESSARCLSRDEIGIS	-0.2458	non-functional
seq_1813	VVKLECPDLTGVTPNQSLQE	-0.2458	non-functional
seq_1814	NIYRRSFHHYQSNGACWLVG	-0.2458	non-functional
seq_1815	MEICERHGGGDLNATPTQAA	-0.2458	non-functional
seq_1816	THLKAYSGNSKNGLNVDRGQ	-0.2458	non-functional
seq_1817	SCVPVIVLSASDTGAIAYGS	-0.2458	non-functional
seq_1818	PLHAARLCKRAGEGHARPRV	-0.2458	non-functional
seq_1819	QEGAGQLVTIQLPRDHGKTS	-0.2458	non-functional
seq_1820	LSPCAQSWACYLHGTVCLPG	-0.2458	non-functional
seq_1821	QLSGWLGTSSLYFSWRQIRG	-0.2458	non-functional
seq_1822	PVLLYIKSLSGRGDNSPRPC	-0.2458	non-functional
seq_1823	FPPGEPRPRFLRFESLHDMD	-0.2458	non-functional
seq_1824	KNHMRGMSTTVSGAQITSGS	-0.2458	non-functional
seq_1825	MEVLDIKLCRGIIGTQRSTR	-0.2458	non-functional
seq_1826	WRKSLEGINSDNLRPVNVPS	-0.2458	non-functional
seq_1827	LNAMEGTWLAGYQTTVNPFR	-0.2458	non-functional
seq_1828	YEHPGRKSFLKRQGITYPET	-0.2458	non-functional
seq_1829	HHPRIFPIAYRNVSLGGPAA	-0.2458	non-functional
seq_1830	TTAKMSSKPAPRGLNYTSCP	-0.2458	non-functional
seq_1831	SIEGLQTRWGTQPLLIYSVA	-0.2458	non-functional
seq_1832	EVKMPLLVPSAMQGCDDCHD	-0.2458	non-functional
seq_1833	DPGPGHNDRACGLGRTRHLT	-0.2458	non-functional
seq_1834	HEGWGYNFILDPRYDRGVST	-0.2458	non-functional
seq_1835	YVGILSGSHRWVTVGQVELQ	-0.2458	non-functional
seq_1836	IIMCFPQARNTHLVDLRGIG	-0.2458	non-functional
seq_1837	GIGKEGKPSATYVASHTRPY	-0.2458	non-functional
seq_1838	YIVIVIESLALVSSRLSQRN	-0.2458	non-functional
seq_1839	LRLCVFRFVVVTKTNDTVLP	-0.2458	non-functional
seq_1840	IASDPRIERGHTRRLEMPPG	-0.2458	non-functional
seq_1841	KIVYALIGGDGLDERFQGSG	-0.2458	non-functional
seq_1842	TEGVLVTTSAIMHIVATEPV	-0.2458	non-functional
seq_1843	GGLSWLTKRVAGWPGPISWQ	-0.2458	non-functional
seq_1844	PNCSVACRRKTSWLHGQSTA	-0.2458	non-functional
seq_1845	QRVTKMGSDDVYSHLVHNTF	-0.2458	non-functional
seq_1846	NNLPEATTDLIRPRAVSLGS	-0.2458	non-functional
seq_1847	GWSARCVNLTSVFQCARGPR	-0.2458	non-functional
seq_1848	FQSRKIGGIQSRVNSQVSVK	-0.2458	non-functional
seq_1849	VMPADKLPGRHFQSWHFNPA	-0.2458	non-functional
seq_1850	YVPMTHHGLGASVRKGKRYA	-0.2458	non-functional
seq_1851	GTNPVDHSLGVSRSNTALRR	-0.2458	non-functional
seq_1852	SAAPVRFPVRTVARLRRAVA	-0.2458	non-functional
seq_1853	IHTGSSCGKRVKIKPARIDT	-0.2458	non-functional
seq_1854	GCLGLMPCLLVGPARVLSHI	-0.2458	non-functional
seq_1855	IDPETRDVRTFYYKTFLPAA	-0.2458	non-functional
seq_1856	RSDLPGGELNARHLIGPSLA	-0.2458	non-functional
seq_1857	DQFTLNTIFKRESRDVHSNV	-0.2458	non-functional
seq_1858	GGRMFHHHQVLSSSTCGIHW	-0.2458	non-functional
seq_1859	SALVCVNLDMRHKLASRTFR	-0.2458	non-functional
seq_1860	PKWQVLRIFPRHDALFAHRA	-0.2458	non-functional
seq_1861	NEHTLLLTEVTTLPRRGVRG	-0.2458	non-functional
seq_1862	HVKSRSYLPSTRSLKFRYIC	-0.2458	non-functional
seq_1863	ASAPEEGGMDDRGQEYLGQM	-0.2458	non-functional
seq_1864	HRGSAVQAERLKTPNAGSAQ	-0.2458	non-functional
seq_1865	ILPLMAPRSSGRYVSRIRYS	-0.2458	non-functional
seq_1866	GLQSPRRSYRDDTLHWVDDV	-0.2458	non-functional
seq_1867	PRWVSRWRRGEGFCPYAAGP	-0.2458	non-functional
seq_1868	RLWGSCSLGAETGSNGIGSL	-0.2458	non-functional
seq_1869	YQERPDGFTWYGVQITCKRH	-0.2458	non-functional
seq_1870	SYLTIGGEPGLQLLAESVHP	-0.2458	non-functional
seq_1871	NGSPNSRAHSRLLADPDYGQ	-0.2458	non-functional
seq_1872	RWVSRSYGRDDYMASGLHDG	-0.2458	non-functional
seq_1873	EMTSVHWSIRSTAKPDALGQ	-0.2458	non-functional
seq_1874	RRFRRHEHCVQFLGPSRVPR	-0.2458	non-functional
seq_1875	QNGISVSSLRLRRRGLLRSV	-0.2458	non-functional
seq_1876	QEMTRIHDLGSGSVNGTDKC	-0.2458	non-functional
seq_1877	KRGRVLVPTLYPGKHAASLV	-0.2458	non-functional
seq_1878	MRSIDREATVHIWARSLDKT	-0.2458	non-functional
seq_1879	SSVSERLNQLGKLAAPTRGP	-0.2458	non-functional
seq_1880	WKYFFVYLQNISGYSGLKTQ	-0.2458	non-functional
seq_1881	TRNRGRGVPFWLEVIYVGFW	-0.2458	non-functional
seq_1882	RDKVCNFSIVRIVPSEYGKA	-0.2458	non-functional
seq_1883	YYLPEGQARISTAITVDFFG	-0.2458	non-functional
seq_1884	RQLFCTSGVIGWVSTWATER	-0.2458	non-functional
seq_1885	LHFDSQGNQYHFPLVYGPVC	-0.2458	non-functional
seq_1886	SRLSDRDRNVAIAESQKSHY	-0.2458	non-functional
seq_1887	KVYARVFLFQLGFREASIYG	-0.2458	non-functional
seq_1888	GAVLIGILRQDKEVDLGGCF	-0.2458	non-functional
seq_1889	KEKVWSGTFTLRRTSYVKIG	-0.2458	non-functional
seq_1890	GFERFSASLLRLCYGFDALQ	-0.2458	non-functional
seq_1891	SYDRFSGLIIMICHGPASLG	-0.2458	non-functional
seq_1892	LRESTVPRVRWAGRRRPLPG	-0.2458	non-functional
seq_1893	QVGYMAWGRSYVHRRRFLTR	-0.2458	non-functional
seq_1894	SGTMRACRINLKLTGCEAKP	-0.2458	non-functional
seq_1895	DLRRMQTVGQSWAHAFGTWL	-0.2458	non-functional
seq_1896	VTPLAELMAPLAGGIADSVA	-0.2458	non-functional
seq_1897	AWLGWQDGYMDTHQRGVNTG	-0.2458	non-functional
seq_1898	QRHASSRSQTWNIAVPNFAP	-0.2458	non-functional
seq_1899	RQQDRVYGLRWGLAGSKWVG	-0.2458	non-functional
seq_1900	KRKYRPGIRYHERTGCGLRR	-0.2458	non-functional
seq_1901	GVNSMGPSQSGLILPRTLAK	-0.2458	non-functional
seq_1902	RGGQRAVMYRCSSVVAADQI	-0.2458	non-functional
seq_1903	TGMYFSELSCIRRPSVLALK	-0.2458	non-functional
seq_1904	HREGQRGGSQYGQGYVQRKS	-0.2458	non-functional
seq_1905	NIRSKGLRLTVRRSANAGHR	-0.2458	non-functional
seq_1906	NLPSGGLKWRIIGRICCKGG	-0.2458	non-functional
seq_1907	ALSRYNRRGSSAVTQSGFVG	-0.2458	non-functional
seq_1908	TADIEKISRLAADEYCNLIE	-0.2458	non-functional
seq_1909	FYSWAGKVFPSTRPNSIVGP	-0.2458	non-functional
seq_1910	SFSLSDSSDLPSFKSRLPDV	-0.2458	non-functional
seq_1911	QRSPSTSKAKPGKGEGSVDS	-0.2458	non-functional
seq_1912	MLSPRCKSSYLRRLVESSHA	-0.2458	non-functional
seq_1913	GGERAVIRMLIPSNMSHNRR	-0.2458	non-functional
seq_1914	SVTRIIAFQSIHQLDDARPA	-0.2458	non-functional
seq_1915	NGCRRDFKHEPWALSHARGR	-0.2458	non-functional
seq_1916	GLEPGLSVKQRTRHGGGHFE	-0.2458	non-functional
seq_1917	RGWTATYEHCPILNRSRVLS	-0.2458	non-functional
seq_1918	RGTIKIVQKVVMLRQIVQLT	-0.2458	non-functional
seq_1919	IPAEAARVRWPQKPLPMIGS	-0.2458	non-functional
seq_1920	TVFGSRTAYGMRPSAVAASF	-0.2458	non-functional
seq_1921	WYSIGCSSSRSSGFTKIMLA	-0.2458	non-functional
seq_1922	ISRAATRVQRTCPNCLTTIA	-0.2458	non-functional
seq_1923	NQPLTSTPTGPRRTSNARCL	-0.2458	non-functional
seq_1924	SPPNIVKRFGIVTRVWACRR	-0.2458	non-functional
seq_1925	RTNPHSASRLKSVPPGQLST	-0.2458	non-functional
seq_1926	RCHIRSGCASAWRRLQRAYA	-0.2458	non-functional
seq_1927	PALGGLLTLVERRMPYPERI	-0.2458	non-functional
seq_1928	SWCPYRAPLTAAGAAPCSFA	-0.2458	non-functional
seq_1929	STPAEANCPEKSCGRARSTS	-0.2458	non-functional
seq_1930	GRTEVCSDPRFAMHPVVGME	-0.2458	non-functional
seq_1931	LMYCLGTSIVGMRFASHLCS	-0.2458	non-functional
seq_1932	GKLISGVGLGECRMPGTERR	-0.2458	non-functional
seq_1933	TVNAEKDTKQSLGDVALSIK	-0.2458	non-functional
seq_1934	FFQMLGVRLCTPQLQVRRFL	-0.2458	non-functional
seq_1935	DVMHCSETKTGGWSAVRKHR	-0.2458	non-functional
seq_1936	TMSHGLIRCMDYFARVVLLR	-0.2458	non-functional
seq_1937	TIPAMLSMWHEKAWLRTSHK	-0.2458	non-functional
seq_1938	PALEMWLGARIGPSPCQRSV	-0.2458	non-functional
seq_1939	AVFSLKRQLLGSIPGRDQEV	-0.2458	non-functional
seq_1940	VCRSSLSIIVFGGPAYLNRL	-0.2458	non-functional
seq_1941	TRRSESSKVALTEHRSRGGN	-0.2458	non-functional
seq_1942	GGDFGKDCDGVNLAIENRVY	-0.2458	non-functional
seq_1943	VVLAPWRETQRKSLRNRRRA	-0.2458	non-functional
seq_1944	IIQWLCVPTVGMYVAITDNR	-0.2458	non-functional
seq_1945	RSLSCARRTPQLAREVPFDL	-0.2458	non-functional
seq_1946	AMDMNLGLPDAQDRGRITCD	-0.2458	non-functional
seq_1947	LDACVDETPIGLVSHAVSIV	-0.2458	non-functional
seq_1948	RPNCTLWARRCPRYSPPGKS	-0.2458	non-functional
seq_1949	TRGVAMPQNHSDTGRLSTRQ	-0.2458	non-functional
seq_1950	CWVKIPGEDLRKGYADIETV	-0.2458	non-functional
seq_1951	LYDAEFHIIDRVVPNLASPV	-0.2458	non-functional
seq_1952	NKPRMGGSRRDARNAFVRLS	-0.2458	non-functional
seq_1953	IMNSGGSTGGTPAMSLQRSL	-0.2458	non-functional
seq_1954	ELKPPLLGGTRPRCYHKLGL	-0.2458	non-functional
seq_1955	VTNRYGLALLLAGVLCIRVI	-0.2458	non-functional
seq_1956	ASLDGFSVGCHSGHFALSIA	-0.2458	non-functional
seq_1957	FVGVGPTEPAVWRHICLHPH	-0.2458	non-functional
seq_1958	VVIKSVAFSFFTNVSLLLAL	-0.2458	non-functional
seq_1959	GMTTIRGISQMPLPRGSINA	-0.2458	non-functional
seq_1960	FGLHASRTGINWIVGARPRG	-0.2458	non-functional
seq_1961	PRHTLCKIGVNPLGALYEVG	-0.2458	non-functional
seq_1962	TCIEIGHKNGQSMRKIALVS	-0.2458	non-functional
seq_1963	ASDVLETLPRDHPFLGGLLG	-0.2458	non-functional
seq_1964	LCLSTLSQLCLAEHWPRAWS	-0.2458	non-functional
seq_1965	VRRYVRIVSLGYARGKEVIS	-0.2458	non-functional
seq_1966	FMRVSFAKLASDLGRGDIEW	-0.2458	non-functional
seq_1967	ILAKRKRESPFRTPFRKSGV	-0.2458	non-functional
seq_1968	LYILNKGILGVSEASLSART	-0.2458	non-functional
seq_1969	NKSLVETQRGTHVPCSSGKY	-0.2458	non-functional
seq_1970	NLVAAFMDRYGEWKGHSPME	-0.2458	non-functional
seq_1971	RAQFAHIGASVSKALRGVPP	-0.2458	non-functional
seq_1972	LRPMEGRSAPLARTAKYACV	-0.2458	non-functional
seq_1973	TGVDAYPSLPSHVVRLEHCT	-0.2458	non-functional
seq_1974	RGEHGQKYPAKSGVMNRYDS	-0.2458	non-functional
seq_1975	PACDCSVNKHYLLMGGWLLR	-0.2458	non-functional
seq_1976	FGVRCGLAMPIVRPGDALAY	-0.2458	non-functional
seq_1977	GFSRRIDCANRSSTRESRNQ	-0.2458	non-functional
seq_1978	GPQVTSPWFQPRWLDFTKGF	-0.2458	non-functional
seq_1979	FTRTSHLTLVTTDHHNSGLV	-0.2458	non-functional
seq_1980	RSCFRDGPGEITYAFRTRPE	-0.2458	non-functional
seq_1981	NFHHSLPQTTGCPVSGIYVG	-0.2458	non-functional
seq_1982	GLIMSRVLYSTYTQHPTISR	-0.2458	non-functional
seq_1983	DLIAGRCFFLHNVACKIGNI	-0.2458	non-functional
seq_1984	GFESAWVLGWNPMWFSSNAS	-0.2458	non-functional
seq_1985	TQSAKLSDGRQAGKNTILEL	-0.2458	non-functional
seq_1986	DILRLNNGALVSGGDFLLSG	-0.2458	non-functional
seq_1987	WVQRLRSVAPMVRSVWPGRA	-0.2458	non-functional
seq_1988	DKATLFCQIDRSPFLVTALS	-0.2458	non-functional
seq_1989	LTTHNKLRHAPGLRMCSETA	-0.2458	non-functional
seq_1990	LCLRRLRSPVHSQYFKEPLR	-0.2458	non-functional
seq_1991	RKQVGTCTTRDGLGWLGISP	-0.2458	non-functional
seq_1992	WRTCDSYHRQPPRIPSCGQT	-0.2458	non-functional
seq_1993	GKTPLCCTGLVVSSFVSLVG	-0.2458	non-functional
seq_1994	YRSSVVIEFSLKSKGCSVYG	-0.2458	non-functional
seq_1995	RAGAAIYLRVALERVHHWWT	-0.2458	non-functional
seq_1996	DPVRNYNLKHGTPVAIGFAS	-0.2458	non-functional
seq_1997	WTQLLTGLRMLRHPRAASLA	-0.2458	non-functional
seq_1998	SDLRKSADMVHHLKGPYRPT	-0.2458	non-functional
seq_1999	HCGFIKGSIVTHLGPSLKQR	-0.2458	non-functional
[truncated: 62,125 more rows]
