# Supplementary material for: High‐throughput discovery of functional disordered regions: investigation of transactivation domains
Source: Mol Syst Biol. 2018 May 14;14(5):e8190. doi: 10.15252/msb.20188190 (PMC5949888; doi:10.15252/msb.20188190)
Supplement: Supplementary file 3 — Table EV2 [file MSB-14-e8190-s003.xlsx]

## Sheet: Table EV2 Legend
Table EV2	Table of all 146 features and their 8 feature set label
	Column A	id	Identifier
	Column B	collection	Feature set
	Column C	step 1	Feature descriptor (step 1: encoder)
	Column D	step 2	Feature descriptor (step 2: viewer)
	Column E	step 3	Feature descriptor (step 3: aggregator)

## Sheet: Table EV2
id	collection	step1	step2	step3
1	TAD9	encoder:DFxRepeats	viewer:whole	aggregator:single(count)
2	TAD9	encoder:lessStringent	viewer:whole	aggregator:single(count)
3	TAD9	encoder:moderate	viewer:whole	aggregator:single(count)
4	TAD9	encoder:stringent	viewer:whole	aggregator:single(count)
5	disorder	encoder:iupred(prefix:_type:short)	viewer:whole	aggregator:single(max)
6	disorder	encoder:iupred(prefix:_type:short)	viewer:whole	aggregator:single(mean)
7	disorder	encoder:iupred(prefix:_type:short)	viewer:whole	aggregator:single(min)
8	grouped_aa_composition	encoder:aa_group_aliphatic	viewer:whole	aggregator:single(frequency)
9	grouped_aa_composition	encoder:aa_group_aromatic	viewer:whole	aggregator:single(frequency)
10	grouped_aa_composition	encoder:aa_group_branching	viewer:whole	aggregator:single(frequency)
11	grouped_aa_composition	encoder:aa_group_charged	viewer:whole	aggregator:single(frequency)
12	grouped_aa_composition	encoder:aa_group_hydrophobic	viewer:whole	aggregator:single(frequency)
13	grouped_aa_composition	encoder:aa_group_negative	viewer:whole	aggregator:single(frequency)
14	grouped_aa_composition	encoder:aa_group_phos_target	viewer:whole	aggregator:single(frequency)
15	grouped_aa_composition	encoder:aa_group_polar	viewer:whole	aggregator:single(frequency)
16	grouped_aa_composition	encoder:aa_group_positive	viewer:whole	aggregator:single(frequency)
17	grouped_aa_composition	encoder:aa_group_sulphur	viewer:whole	aggregator:single(frequency)
18	grouped_aa_composition	encoder:aa_group_tiny	viewer:whole	aggregator:single(frequency)
19	helicity_heliquest_agadir	viewer:whole	encoder:HeliQuest_angle	aggregator:single(mean)
20	helicity_heliquest_agadir	viewer:whole	encoder:HeliQuest_face_size	aggregator:single(mean)
21	helicity_heliquest_agadir	viewer:whole	encoder:HeliQuest_moment	aggregator:single(mean)
22	helicity_heliquest_agadir	viewer:whole	encoder:agadir(ph:7.4_tm:30_io:0.05)	aggregator:single(mean)
23	mini_motif	encoder:mini_motif_hydrophobic_polar	viewer:sliding(viewSize:3_stepSize:1)	aggregator:chain(count>max)
24	mini_motif	encoder:mini_motif_hydrophobic_polar	viewer:sliding(viewSize:3_stepSize:1)	aggregator:chain(count>sum)
25	mini_motif	encoder:mini_motif_hydrophobic_polar	viewer:sliding(viewSize:4_stepSize:1)	aggregator:chain(count>max)
26	mini_motif	encoder:mini_motif_hydrophobic_polar	viewer:sliding(viewSize:4_stepSize:1)	aggregator:chain(count>sum)
27	mini_motif	encoder:mini_motif_hydrophobic_polar	viewer:sliding(viewSize:6_stepSize:1)	aggregator:chain(count>max)
28	mini_motif	encoder:mini_motif_hydrophobic_polar	viewer:sliding(viewSize:6_stepSize:1)	aggregator:chain(count>sum)
29	mini_motif	encoder:mini_motif_hydrophobic_polar	viewer:sliding(viewSize:8_stepSize:1)	aggregator:chain(count>max)
30	mini_motif	encoder:mini_motif_hydrophobic_polar	viewer:sliding(viewSize:8_stepSize:1)	aggregator:chain(count>sum)
31	mini_motif	encoder:mini_motif_negative_aromatic	viewer:sliding(viewSize:3_stepSize:1)	aggregator:chain(count>max)
32	mini_motif	encoder:mini_motif_negative_aromatic	viewer:sliding(viewSize:3_stepSize:1)	aggregator:chain(count>sum)
33	mini_motif	encoder:mini_motif_negative_aromatic	viewer:sliding(viewSize:4_stepSize:1)	aggregator:chain(count>max)
34	mini_motif	encoder:mini_motif_negative_aromatic	viewer:sliding(viewSize:4_stepSize:1)	aggregator:chain(count>sum)
35	mini_motif	encoder:mini_motif_negative_aromatic	viewer:sliding(viewSize:6_stepSize:1)	aggregator:chain(count>max)
36	mini_motif	encoder:mini_motif_negative_aromatic	viewer:sliding(viewSize:6_stepSize:1)	aggregator:chain(count>sum)
37	mini_motif	encoder:mini_motif_negative_aromatic	viewer:sliding(viewSize:8_stepSize:1)	aggregator:chain(count>max)
38	mini_motif	encoder:mini_motif_negative_aromatic	viewer:sliding(viewSize:8_stepSize:1)	aggregator:chain(count>sum)
39	mini_motif	encoder:mini_motif_negative_positive	viewer:sliding(viewSize:3_stepSize:1)	aggregator:chain(count>max)
40	mini_motif	encoder:mini_motif_negative_positive	viewer:sliding(viewSize:3_stepSize:1)	aggregator:chain(count>sum)
41	mini_motif	encoder:mini_motif_negative_positive	viewer:sliding(viewSize:4_stepSize:1)	aggregator:chain(count>max)
42	mini_motif	encoder:mini_motif_negative_positive	viewer:sliding(viewSize:4_stepSize:1)	aggregator:chain(count>sum)
43	mini_motif	encoder:mini_motif_negative_positive	viewer:sliding(viewSize:6_stepSize:1)	aggregator:chain(count>max)
44	mini_motif	encoder:mini_motif_negative_positive	viewer:sliding(viewSize:6_stepSize:1)	aggregator:chain(count>sum)
45	mini_motif	encoder:mini_motif_negative_positive	viewer:sliding(viewSize:8_stepSize:1)	aggregator:chain(count>max)
46	mini_motif	encoder:mini_motif_negative_positive	viewer:sliding(viewSize:8_stepSize:1)	aggregator:chain(count>sum)
47	mini_motif	encoder:mini_motif_notaromatic_negative	viewer:sliding(viewSize:3_stepSize:1)	aggregator:chain(count>max)
48	mini_motif	encoder:mini_motif_notaromatic_negative	viewer:sliding(viewSize:3_stepSize:1)	aggregator:chain(count>sum)
49	mini_motif	encoder:mini_motif_notaromatic_negative	viewer:sliding(viewSize:4_stepSize:1)	aggregator:chain(count>max)
50	mini_motif	encoder:mini_motif_notaromatic_negative	viewer:sliding(viewSize:4_stepSize:1)	aggregator:chain(count>sum)
51	mini_motif	encoder:mini_motif_notaromatic_negative	viewer:sliding(viewSize:6_stepSize:1)	aggregator:chain(count>max)
52	mini_motif	encoder:mini_motif_notaromatic_negative	viewer:sliding(viewSize:6_stepSize:1)	aggregator:chain(count>sum)
53	mini_motif	encoder:mini_motif_notaromatic_negative	viewer:sliding(viewSize:8_stepSize:1)	aggregator:chain(count>max)
54	mini_motif	encoder:mini_motif_notaromatic_negative	viewer:sliding(viewSize:8_stepSize:1)	aggregator:chain(count>sum)
55	mini_motif	encoder:mini_motif_notaromatic_positive	viewer:sliding(viewSize:3_stepSize:1)	aggregator:chain(count>max)
56	mini_motif	encoder:mini_motif_notaromatic_positive	viewer:sliding(viewSize:3_stepSize:1)	aggregator:chain(count>sum)
57	mini_motif	encoder:mini_motif_notaromatic_positive	viewer:sliding(viewSize:4_stepSize:1)	aggregator:chain(count>max)
58	mini_motif	encoder:mini_motif_notaromatic_positive	viewer:sliding(viewSize:4_stepSize:1)	aggregator:chain(count>sum)
59	mini_motif	encoder:mini_motif_notaromatic_positive	viewer:sliding(viewSize:6_stepSize:1)	aggregator:chain(count>max)
60	mini_motif	encoder:mini_motif_notaromatic_positive	viewer:sliding(viewSize:6_stepSize:1)	aggregator:chain(count>sum)
61	mini_motif	encoder:mini_motif_notaromatic_positive	viewer:sliding(viewSize:8_stepSize:1)	aggregator:chain(count>max)
62	mini_motif	encoder:mini_motif_notaromatic_positive	viewer:sliding(viewSize:8_stepSize:1)	aggregator:chain(count>sum)
63	mini_motif	encoder:mini_motif_nothydrophobic_polar	viewer:sliding(viewSize:3_stepSize:1)	aggregator:chain(count>max)
64	mini_motif	encoder:mini_motif_nothydrophobic_polar	viewer:sliding(viewSize:3_stepSize:1)	aggregator:chain(count>sum)
65	mini_motif	encoder:mini_motif_nothydrophobic_polar	viewer:sliding(viewSize:4_stepSize:1)	aggregator:chain(count>max)
66	mini_motif	encoder:mini_motif_nothydrophobic_polar	viewer:sliding(viewSize:4_stepSize:1)	aggregator:chain(count>sum)
67	mini_motif	encoder:mini_motif_nothydrophobic_polar	viewer:sliding(viewSize:6_stepSize:1)	aggregator:chain(count>max)
68	mini_motif	encoder:mini_motif_nothydrophobic_polar	viewer:sliding(viewSize:6_stepSize:1)	aggregator:chain(count>sum)
69	mini_motif	encoder:mini_motif_nothydrophobic_polar	viewer:sliding(viewSize:8_stepSize:1)	aggregator:chain(count>max)
70	mini_motif	encoder:mini_motif_nothydrophobic_polar	viewer:sliding(viewSize:8_stepSize:1)	aggregator:chain(count>sum)
71	mini_motif	encoder:mini_motif_notnegative_aromatic	viewer:sliding(viewSize:3_stepSize:1)	aggregator:chain(count>max)
72	mini_motif	encoder:mini_motif_notnegative_aromatic	viewer:sliding(viewSize:3_stepSize:1)	aggregator:chain(count>sum)
73	mini_motif	encoder:mini_motif_notnegative_aromatic	viewer:sliding(viewSize:4_stepSize:1)	aggregator:chain(count>max)
74	mini_motif	encoder:mini_motif_notnegative_aromatic	viewer:sliding(viewSize:4_stepSize:1)	aggregator:chain(count>sum)
75	mini_motif	encoder:mini_motif_notnegative_aromatic	viewer:sliding(viewSize:6_stepSize:1)	aggregator:chain(count>max)
76	mini_motif	encoder:mini_motif_notnegative_aromatic	viewer:sliding(viewSize:6_stepSize:1)	aggregator:chain(count>sum)
77	mini_motif	encoder:mini_motif_notnegative_aromatic	viewer:sliding(viewSize:8_stepSize:1)	aggregator:chain(count>max)
78	mini_motif	encoder:mini_motif_notnegative_aromatic	viewer:sliding(viewSize:8_stepSize:1)	aggregator:chain(count>sum)
79	mini_motif	encoder:mini_motif_notnegative_positive	viewer:sliding(viewSize:3_stepSize:1)	aggregator:chain(count>max)
80	mini_motif	encoder:mini_motif_notnegative_positive	viewer:sliding(viewSize:3_stepSize:1)	aggregator:chain(count>sum)
81	mini_motif	encoder:mini_motif_notnegative_positive	viewer:sliding(viewSize:4_stepSize:1)	aggregator:chain(count>max)
82	mini_motif	encoder:mini_motif_notnegative_positive	viewer:sliding(viewSize:4_stepSize:1)	aggregator:chain(count>sum)
83	mini_motif	encoder:mini_motif_notnegative_positive	viewer:sliding(viewSize:6_stepSize:1)	aggregator:chain(count>max)
84	mini_motif	encoder:mini_motif_notnegative_positive	viewer:sliding(viewSize:6_stepSize:1)	aggregator:chain(count>sum)
85	mini_motif	encoder:mini_motif_notnegative_positive	viewer:sliding(viewSize:8_stepSize:1)	aggregator:chain(count>max)
86	mini_motif	encoder:mini_motif_notnegative_positive	viewer:sliding(viewSize:8_stepSize:1)	aggregator:chain(count>sum)
87	mini_motif	encoder:mini_motif_notpolar_hydrophobic	viewer:sliding(viewSize:3_stepSize:1)	aggregator:chain(count>max)
88	mini_motif	encoder:mini_motif_notpolar_hydrophobic	viewer:sliding(viewSize:3_stepSize:1)	aggregator:chain(count>sum)
89	mini_motif	encoder:mini_motif_notpolar_hydrophobic	viewer:sliding(viewSize:4_stepSize:1)	aggregator:chain(count>max)
90	mini_motif	encoder:mini_motif_notpolar_hydrophobic	viewer:sliding(viewSize:4_stepSize:1)	aggregator:chain(count>sum)
91	mini_motif	encoder:mini_motif_notpolar_hydrophobic	viewer:sliding(viewSize:6_stepSize:1)	aggregator:chain(count>max)
92	mini_motif	encoder:mini_motif_notpolar_hydrophobic	viewer:sliding(viewSize:6_stepSize:1)	aggregator:chain(count>sum)
93	mini_motif	encoder:mini_motif_notpolar_hydrophobic	viewer:sliding(viewSize:8_stepSize:1)	aggregator:chain(count>max)
94	mini_motif	encoder:mini_motif_notpolar_hydrophobic	viewer:sliding(viewSize:8_stepSize:1)	aggregator:chain(count>sum)
95	mini_motif	encoder:mini_motif_notpositive_aromatic	viewer:sliding(viewSize:3_stepSize:1)	aggregator:chain(count>max)
96	mini_motif	encoder:mini_motif_notpositive_aromatic	viewer:sliding(viewSize:3_stepSize:1)	aggregator:chain(count>sum)
97	mini_motif	encoder:mini_motif_notpositive_aromatic	viewer:sliding(viewSize:4_stepSize:1)	aggregator:chain(count>max)
98	mini_motif	encoder:mini_motif_notpositive_aromatic	viewer:sliding(viewSize:4_stepSize:1)	aggregator:chain(count>sum)
99	mini_motif	encoder:mini_motif_notpositive_aromatic	viewer:sliding(viewSize:6_stepSize:1)	aggregator:chain(count>max)
100	mini_motif	encoder:mini_motif_notpositive_aromatic	viewer:sliding(viewSize:6_stepSize:1)	aggregator:chain(count>sum)
101	mini_motif	encoder:mini_motif_notpositive_aromatic	viewer:sliding(viewSize:8_stepSize:1)	aggregator:chain(count>max)
102	mini_motif	encoder:mini_motif_notpositive_aromatic	viewer:sliding(viewSize:8_stepSize:1)	aggregator:chain(count>sum)
103	mini_motif	encoder:mini_motif_notpositive_negative	viewer:sliding(viewSize:3_stepSize:1)	aggregator:chain(count>max)
104	mini_motif	encoder:mini_motif_notpositive_negative	viewer:sliding(viewSize:3_stepSize:1)	aggregator:chain(count>sum)
105	mini_motif	encoder:mini_motif_notpositive_negative	viewer:sliding(viewSize:4_stepSize:1)	aggregator:chain(count>max)
106	mini_motif	encoder:mini_motif_notpositive_negative	viewer:sliding(viewSize:4_stepSize:1)	aggregator:chain(count>sum)
107	mini_motif	encoder:mini_motif_notpositive_negative	viewer:sliding(viewSize:6_stepSize:1)	aggregator:chain(count>max)
108	mini_motif	encoder:mini_motif_notpositive_negative	viewer:sliding(viewSize:6_stepSize:1)	aggregator:chain(count>sum)
109	mini_motif	encoder:mini_motif_notpositive_negative	viewer:sliding(viewSize:8_stepSize:1)	aggregator:chain(count>max)
110	mini_motif	encoder:mini_motif_notpositive_negative	viewer:sliding(viewSize:8_stepSize:1)	aggregator:chain(count>sum)
111	mini_motif	encoder:mini_motif_positive_aromatic	viewer:sliding(viewSize:3_stepSize:1)	aggregator:chain(count>max)
112	mini_motif	encoder:mini_motif_positive_aromatic	viewer:sliding(viewSize:3_stepSize:1)	aggregator:chain(count>sum)
113	mini_motif	encoder:mini_motif_positive_aromatic	viewer:sliding(viewSize:4_stepSize:1)	aggregator:chain(count>max)
114	mini_motif	encoder:mini_motif_positive_aromatic	viewer:sliding(viewSize:4_stepSize:1)	aggregator:chain(count>sum)
115	mini_motif	encoder:mini_motif_positive_aromatic	viewer:sliding(viewSize:6_stepSize:1)	aggregator:chain(count>max)
116	mini_motif	encoder:mini_motif_positive_aromatic	viewer:sliding(viewSize:6_stepSize:1)	aggregator:chain(count>sum)
117	mini_motif	encoder:mini_motif_positive_aromatic	viewer:sliding(viewSize:8_stepSize:1)	aggregator:chain(count>max)
118	mini_motif	encoder:mini_motif_positive_aromatic	viewer:sliding(viewSize:8_stepSize:1)	aggregator:chain(count>sum)
119	pI	viewer:sliding(viewSize:10_stepSize:1)	encoder:biopython_isoelectric_point	aggregator:single(max)
120	pI	viewer:sliding(viewSize:10_stepSize:1)	encoder:biopython_isoelectric_point	aggregator:single(mean)
121	pI	viewer:sliding(viewSize:10_stepSize:1)	encoder:biopython_isoelectric_point	aggregator:single(min)
122	pI	viewer:whole	encoder:biopython_isoelectric_point	aggregator:single(max)
123	pI	viewer:whole	encoder:biopython_isoelectric_point	aggregator:single(mean)
124	pI	viewer:whole	encoder:biopython_isoelectric_point	aggregator:single(min)
125	sequence_property	encoder:aa_all	viewer:whole	aggregator:single(count)
126	sequence_property	viewer:whole	encoder:biopython_molecular_weight	aggregator:single(mean)
127	single_aa_composition	encoder:scale(A:1)	viewer:whole	aggregator:single(frequency)
128	single_aa_composition	encoder:scale(C:1)	viewer:whole	aggregator:single(frequency)
129	single_aa_composition	encoder:scale(D:1)	viewer:whole	aggregator:single(frequency)
130	single_aa_composition	encoder:scale(E:1)	viewer:whole	aggregator:single(frequency)
131	single_aa_composition	encoder:scale(F:1)	viewer:whole	aggregator:single(frequency)
132	single_aa_composition	encoder:scale(G:1)	viewer:whole	aggregator:single(frequency)
133	single_aa_composition	encoder:scale(H:1)	viewer:whole	aggregator:single(frequency)
134	single_aa_composition	encoder:scale(I:1)	viewer:whole	aggregator:single(frequency)
135	single_aa_composition	encoder:scale(K:1)	viewer:whole	aggregator:single(frequency)
136	single_aa_composition	encoder:scale(L:1)	viewer:whole	aggregator:single(frequency)
137	single_aa_composition	encoder:scale(M:1)	viewer:whole	aggregator:single(frequency)
138	single_aa_composition	encoder:scale(N:1)	viewer:whole	aggregator:single(frequency)
139	single_aa_composition	encoder:scale(P:1)	viewer:whole	aggregator:single(frequency)
140	single_aa_composition	encoder:scale(Q:1)	viewer:whole	aggregator:single(frequency)
141	single_aa_composition	encoder:scale(R:1)	viewer:whole	aggregator:single(frequency)
142	single_aa_composition	encoder:scale(S:1)	viewer:whole	aggregator:single(frequency)
143	single_aa_composition	encoder:scale(T:1)	viewer:whole	aggregator:single(frequency)
144	single_aa_composition	encoder:scale(V:1)	viewer:whole	aggregator:single(frequency)
145	single_aa_composition	encoder:scale(W:1)	viewer:whole	aggregator:single(frequency)
146	single_aa_composition	encoder:scale(Y:1)	viewer:whole	aggregator:single(frequency)
