# Supplementary material for: High‐throughput discovery of functional disordered regions: investigation of transactivation domains
Source: Mol Syst Biol. 2018 May 14;14(5):e8190. doi: 10.15252/msb.20188190 (PMC5949888; doi:10.15252/msb.20188190)
Supplement: Supplementary file 4 — Table EV3 [file MSB-14-e8190-s004.xlsx]

## Sheet: Table EV3 Legend
Table EV3	Table of feature importance for random library
	Column A	feature set	Feature set
	Column B	description	Feature descriptor
	Column C	stacked	Feature importance value for the Stacked model
	Column D	lasso	Feature importance value for the Lasso model
	Column E	ridge	Feature importance value for the Ridge model
	Column F	xgboost	Feature importance value for the Xgboost model

## Sheet: Table EV3
feature set	description	stacked	lasso	ridge	xgboost
pI	viewer:whole encoder:biopython_isoelectric_point aggregator:single(mean)	16.3986	24.8895	12.1495	16.9322
grouped_aa_composition	encoder:aa_group_aromatic viewer:whole aggregator:single(frequency)	14.9244	1.3245	5.68227	19.2649
mini_motif	encoder:mini_motif_negative_aromatic viewer:sliding(viewSize:3_stepSize:1) aggregator:chain(count>max)	9.56369	73.786	10.4128	2.9204
single_aa_composition	encoder:scale(W:1) viewer:whole aggregator:single(frequency)	8.10487	0	5.55901	9.7327
single_aa_composition	encoder:scale(D:1) viewer:whole aggregator:single(frequency)	3.5565	0	3.58952	3.89847
single_aa_composition	encoder:scale(N:1) viewer:whole aggregator:single(frequency)	3.38313	0	4.93403	3.21657
grouped_aa_composition	encoder:aa_group_hydrophobic viewer:whole aggregator:single(frequency)	3.32125	0	1.22824	4.32813
single_aa_composition	encoder:scale(S:1) viewer:whole aggregator:single(frequency)	3.26299	0	1.95934	4.00856
grouped_aa_composition	encoder:aa_group_polar viewer:whole aggregator:single(frequency)	3.08958	0	2.25336	3.66664
grouped_aa_composition	encoder:aa_group_negative viewer:whole aggregator:single(frequency)	2.92182	0	0.737613	3.91861
helicity_heliquest_agadir	viewer:whole encoder:agadir(ph:7.4_tm:30_io:0.05) aggregator:single(mean)	2.49531	0	1.092	3.19702
single_aa_composition	encoder:scale(F:1) viewer:whole aggregator:single(frequency)	2.45328	0	2.72302	2.60923
grouped_aa_composition	encoder:aa_group_aliphatic viewer:whole aggregator:single(frequency)	2.12767	0	1.38006	2.58067
single_aa_composition	encoder:scale(R:1) viewer:whole aggregator:single(frequency)	2.07754	0	2.47451	2.15504
single_aa_composition	encoder:scale(Q:1) viewer:whole aggregator:single(frequency)	1.66575	0	4.95833	0.765077
mini_motif	encoder:mini_motif_negative_positive viewer:sliding(viewSize:3_stepSize:1) aggregator:chain(count>max)	1.48543	0	0.209243	2.04585
single_aa_composition	encoder:scale(A:1) viewer:whole aggregator:single(frequency)	1.48298	0	1.77412	1.53579
TAD9	encoder:lessStringent viewer:whole aggregator:single(count)	1.4769	0	3.4588	0.981785
single_aa_composition	encoder:scale(T:1) viewer:whole aggregator:single(frequency)	1.47306	0	1.31922	1.66893
sequence_property	encoder:aa_all viewer:whole aggregator:single(count)	1.43593	0	2.30204	1.29795
single_aa_composition	encoder:scale(P:1) viewer:whole aggregator:single(frequency)	1.30507	0	2.46485	1.05904
disorder	encoder:iupred(prefix:_type:short) viewer:whole aggregator:single(mean)	1.22801	0	4.47845	0.297581
grouped_aa_composition	encoder:aa_group_tiny viewer:whole aggregator:single(frequency)	1.20519	0	0.0864808	1.68684
grouped_aa_composition	encoder:aa_group_branching viewer:whole aggregator:single(frequency)	1.03657	0	0.212065	1.40626
single_aa_composition	encoder:scale(Y:1) viewer:whole aggregator:single(frequency)	1.02724	0	1.60539	0.941942
single_aa_composition	encoder:scale(I:1) viewer:whole aggregator:single(frequency)	0.883662	0	2.0925	0.579972
single_aa_composition	encoder:scale(K:1) viewer:whole aggregator:single(frequency)	0.841086	0	1.92683	0.573021
single_aa_composition	encoder:scale(C:1) viewer:whole aggregator:single(frequency)	0.824218	0	3.62284	0
mini_motif	encoder:mini_motif_positive_aromatic viewer:sliding(viewSize:3_stepSize:1) aggregator:chain(count>max)	0.815154	0	3.583	0
single_aa_composition	encoder:scale(L:1) viewer:whole aggregator:single(frequency)	0.739982	0	0.593252	0.860858
single_aa_composition	encoder:scale(G:1) viewer:whole aggregator:single(frequency)	0.692781	0	2.15662	0.287615
TAD9	encoder:DFxRepeats viewer:whole aggregator:single(count)	0.574604	0	2.52567	0
single_aa_composition	encoder:scale(E:1) viewer:whole aggregator:single(frequency)	0.548015	0	2.4088	0
single_aa_composition	encoder:scale(H:1) viewer:whole aggregator:single(frequency)	0.521474	0	0.0484348	0.726313
single_aa_composition	encoder:scale(M:1) viewer:whole aggregator:single(frequency)	0.414706	0	1.82284	0
grouped_aa_composition	encoder:aa_group_phos_target viewer:whole aggregator:single(frequency)	0.370395	0	0	0.527025
single_aa_composition	encoder:scale(V:1) viewer:whole aggregator:single(frequency)	0.271065	0	0.17491	0.329071
TAD9	encoder:moderate viewer:whole aggregator:single(count)	0	0	0	0
