# Supplementary material for: High‐throughput discovery of functional disordered regions: investigation of transactivation domains
Source: Mol Syst Biol. 2018 May 14;14(5):e8190. doi: 10.15252/msb.20188190 (PMC5949888; doi:10.15252/msb.20188190)
Supplement: Supplementary file 5 — Table EV4 [file MSB-14-e8190-s005.xlsx]

## Sheet: Table EV4 Legend
Table EV4	Table of naturally occuring TAD sequences
	Column A	Host
	Column B	Transcription factor name
	Column C	Amino acid sequence
	Column D	Length of the sequence
	Column E	Length of the DNA sequence
	Column F	Literature reference (PubMed ID; PMID)

## Sheet: Table EV4
host	name	sequence	length_aa	length_dna	reference
yeast	AH	PEFPGIELQELQELQALLQQ	20	60	11410377;10760265
viral	EBNA2	DLDESWDYIFETTE	14	42	17467953
human	EKLF TAD1 (19-37)	PFPDTQDDFLKWWRSEEAQ	19	57	21670263
human	ESX	DELSWIIELLEKDGK	14	42	17467953
yeast	Gal4 (840-857)	WTDQTAYNAFGITTGMFN	18	54	8670900
yeast	Gal4 (860-872)	TMDDVYNYLFDD	12	36	17467953
yeast	Gcn4 81-100	MKTVLPIPELDDAVVESFFSS	21	63	25122681
yeast	Gln3	QQNGEIAQLWDFN	13	39	17467953;9401021
human	hHSF1 AD1 (401-420)	MLSSHGFSVDTSALLDLFSP	20	60	9606196
human	KLF4	EFNDLLDLDFILSN	14	42	17467953;10666450
yeast	LexA scr top#1	EDDDEFSLWDSML	13	39	11580863
yeast	Msn2 (235-246)	MQSILEDFVSSE	12	36	22505609
yeast	Msn2 (motif b)	LNIDSMLDDYVSSD	14	42	22505609
yeast	Oaf1 (1035-1047)	LFDYDFLFGNDFA	13	39	17467953
yeast	Pho4	ALDDDLDRAFELV	13	39	17467953
Plant	plantHSFA2	VADDIWEELLSEDL	14	42	17467953
human	STAT6 (1OJ5)	LPPTEQDLTKLLLE	14	42	14757047
yeast	TAT(1-13)	MEPVDPRLEPWK	12	36	7739564
viral	VP16 (437-447)	DALDDFDLDML	11	33	7945996
viral	VP16 21aa	MADEFEQMFTDALGIDEYGG	20	60	17467953
viral	VP16 min	DFDLDMLG	8	24	11410377
viral	vP16 min x 2	DFDLDMLGDFDLDMLG	16	48	11410377
yeast	Pdr1	EDLYSILWSDVY	12	36	18385733
human	p53-AD1	LSQETFSDLWKLLPE	15	45	19220000;9153318;7559631
