# Supplementary material for: High‐throughput discovery of functional disordered regions: investigation of transactivation domains
Source: Mol Syst Biol. 2018 May 14;14(5):e8190. doi: 10.15252/msb.20188190 (PMC5949888; doi:10.15252/msb.20188190)
Supplement: Supplementary file 6 — Table EV5 [file MSB-14-e8190-s006.xlsx]

## Sheet: Table EV5 Legend
Table EV5	Table of 1129 variants of naturally occurring TAD sequences
	Column A	id	Identifier
	Column B	sequence	Amino acid sequence of the variant TAD
	Column C	growth_estimate	strain growth estimate (a.u.)
	Column D	class	Class (functional, non-functional or likely non-functional)

## Sheet: Table EV5
id	sequence	growth_estimate	class
seq_1	PEFPGIELQELQELQALLQQ	-0.0979	functional
seq_2	PEAPGIELQELQELQALLQQ	-0.25	non-functional
seq_3	KEFPGIELQELQELQALLQQ	-0.25	non-functional
seq_4	PKFPGIELQELQELQALLQQ	NA	likely non-functional (robust regression did not converge)
seq_5	PEKPGIELQELQELQALLQQ	-0.2041	non-functional
seq_6	PEFKGIELQELQELQALLQQ	-0.25	non-functional
seq_7	PEFPKIELQELQELQALLQQ	-0.25	non-functional
seq_8	PEFPGKELQELQELQALLQQ	-0.25	non-functional
seq_9	PEFPGIKLQELQELQALLQQ	-0.02	functional
seq_10	PEFPGIEKQELQELQALLQQ	0.269	functional
seq_11	PEFPGIELKELQELQALLQQ	-0.2172	non-functional
seq_12	PEFPGIELQKLQELQALLQQ	NA	likely non-functional (robust regression did not converge)
seq_13	PEFPGIELQEKQELQALLQQ	NA	likely non-functional (robust regression did not converge)
seq_14	PEFPGIELQELKELQALLQQ	-0.25	non-functional
seq_15	PEFPGIELQELQKLQALLQQ	NA	likely non-functional (robust regression did not converge)
seq_16	PEFPGIELQELQEKQALLQQ	-0.25	non-functional
seq_17	PEFPGIELQELQELKALLQQ	-0.2204	non-functional
seq_18	PEFPGIELQELQELQKLLQQ	-0.25	non-functional
seq_19	PEFPGIELQELQELQAKLQQ	NA	likely non-functional (robust regression did not converge)
seq_20	PEFPGIELQELQELQALKQQ	-0.2324	non-functional
seq_21	PEFPGIELQELQELQALLKQ	0.0452	functional
seq_22	PEFPGIELQELQELQALLQK	-0.1252	functional
seq_23	REFPGIELQELQELQALLQQ	NA	likely non-functional (robust regression did not converge)
seq_24	PRFPGIELQELQELQALLQQ	-0.25	non-functional
seq_25	PERPGIELQELQELQALLQQ	NA	likely non-functional (robust regression did not converge)
seq_26	PEFRGIELQELQELQALLQQ	-0.1237	functional
seq_27	PEFPRIELQELQELQALLQQ	NA	likely non-functional (robust regression did not converge)
seq_28	PEFPGRELQELQELQALLQQ	-0.25	non-functional
seq_29	PEFPGIRLQELQELQALLQQ	-0.2489	non-functional
seq_30	PEFPGIERQELQELQALLQQ	NA	likely non-functional (robust regression did not converge)
seq_31	PEFPGIELRELQELQALLQQ	0.0112	functional
seq_32	PEFPGIELQRLQELQALLQQ	-0.1068	functional
seq_33	PEFPGIELQERQELQALLQQ	-0.2483	non-functional
seq_34	PEFPGIELQELRELQALLQQ	NA	likely non-functional (robust regression did not converge)
seq_35	PEFPGIELQELQRLQALLQQ	-0.25	non-functional
seq_36	PEFPGIELQELQERQALLQQ	-0.25	non-functional
seq_37	PEFPGIELQELQELRALLQQ	-0.25	non-functional
seq_38	PEFPGIELQELQELQRLLQQ	-0.1767	non-functional
seq_39	PEFPGIELQELQELQARLQQ	NA	likely non-functional (robust regression did not converge)
seq_40	PEFPGIELQELQELQALRQQ	-0.1677	non-functional
seq_41	PEFPGIELQELQELQALLRQ	-0.2454	non-functional
seq_42	PEFPGIELQELQELQALLQR	NA	likely non-functional (robust regression did not converge)
seq_43	GEFPGIELQELQELQALLQQ	-0.114	functional
seq_44	PGFPGIELQELQELQALLQQ	-0.0439	functional
seq_45	PEGPGIELQELQELQALLQQ	-0.25	non-functional
seq_46	PEFGGIELQELQELQALLQQ	-0.25	non-functional
seq_47	PEFPGGELQELQELQALLQQ	NA	likely non-functional (robust regression did not converge)
seq_48	PEFPGIGLQELQELQALLQQ	NA	likely non-functional (robust regression did not converge)
seq_49	PEFPGIEGQELQELQALLQQ	-0.2499	non-functional
seq_50	PEFPGIELGELQELQALLQQ	NA	likely non-functional (robust regression did not converge)
seq_51	PEFPGIELQGLQELQALLQQ	NA	likely non-functional (robust regression did not converge)
seq_52	PEFPGIELQEGQELQALLQQ	NA	likely non-functional (robust regression did not converge)
seq_53	PEFPGIELQELGELQALLQQ	-0.0807	functional
seq_54	PEFPGIELQELQGLQALLQQ	-0.25	non-functional
seq_55	PEFPGIELQELQEGQALLQQ	NA	likely non-functional (robust regression did not converge)
seq_56	PEFPGIELQELQELGALLQQ	-0.2213	non-functional
seq_57	PEFPGIELQELQELQGLLQQ	-0.25	non-functional
seq_58	PEFPGIELQELQELQAGLQQ	NA	likely non-functional (robust regression did not converge)
seq_59	PEFPGIELQELQELQALGQQ	NA	likely non-functional (robust regression did not converge)
seq_60	PEFPGIELQELQELQALLGQ	-0.2256	non-functional
seq_61	PEFPGIELQELQELQALLQG	-0.0522	functional
seq_62	PPFPGIELQELQELQALLQQ	-0.1866	non-functional
seq_63	PEPPGIELQELQELQALLQQ	-0.25	non-functional
seq_64	PEFPPIELQELQELQALLQQ	-0.0915	functional
seq_65	PEFPGPELQELQELQALLQQ	NA	likely non-functional (robust regression did not converge)
seq_66	PEFPGIPLQELQELQALLQQ	-0.2044	non-functional
seq_67	PEFPGIEPQELQELQALLQQ	0.1135	functional
seq_68	PEFPGIELPELQELQALLQQ	NA	likely non-functional (robust regression did not converge)
seq_69	PEFPGIELQPLQELQALLQQ	-0.2428	non-functional
seq_70	PEFPGIELQEPQELQALLQQ	NA	likely non-functional (robust regression did not converge)
seq_71	PEFPGIELQELPELQALLQQ	-0.2204	non-functional
seq_72	PEFPGIELQELQPLQALLQQ	NA	likely non-functional (robust regression did not converge)
seq_73	PEFPGIELQELQEPQALLQQ	NA	likely non-functional (robust regression did not converge)
seq_74	PEFPGIELQELQELPALLQQ	-0.25	non-functional
seq_75	PEFPGIELQELQELQPLLQQ	NA	likely non-functional (robust regression did not converge)
seq_76	PEFPGIELQELQELQAPLQQ	-0.25	non-functional
seq_77	PEFPGIELQELQELQALPQQ	-0.25	non-functional
seq_78	PEFPGIELQELQELQALLPQ	NA	likely non-functional (robust regression did not converge)
seq_79	PEFPGIELQELQELQALLQP	-0.215	non-functional
seq_80	AEFPGIELQELQELQALLQQ	NA	likely non-functional (robust regression did not converge)
seq_81	PAFPGIELQELQELQALLQQ	-0.0264	functional
seq_82	PEFAGIELQELQELQALLQQ	-0.2445	non-functional
seq_83	PEFPAIELQELQELQALLQQ	-0.1815	non-functional
seq_84	PEFPGAELQELQELQALLQQ	NA	likely non-functional (robust regression did not converge)
seq_85	PEFPGIALQELQELQALLQQ	-0.2227	non-functional
seq_86	PEFPGIEAQELQELQALLQQ	-0.1673	non-functional
seq_87	PEFPGIELAELQELQALLQQ	-0.1809	non-functional
seq_88	PEFPGIELQALQELQALLQQ	0.1691	functional
seq_89	PEFPGIELQEAQELQALLQQ	NA	likely non-functional (robust regression did not converge)
seq_90	PEFPGIELQELAELQALLQQ	0.131	functional
seq_91	PEFPGIELQELQALQALLQQ	-0.25	non-functional
seq_92	PEFPGIELQELQEAQALLQQ	NA	likely non-functional (robust regression did not converge)
seq_93	PEFPGIELQELQELAALLQQ	0.1783	functional
seq_94	PEFPGIELQELQELQAALQQ	-0.2301	non-functional
seq_95	PEFPGIELQELQELQALAQQ	NA	likely non-functional (robust regression did not converge)
seq_96	PEFPGIELQELQELQALLAQ	-0.25	non-functional
seq_97	PEFPGIELQELQELQALLQA	-0.246	non-functional
seq_98	DLDESWDYIFETTE	1.9193	functional
seq_99	KLDESWDYIFETTE	-0.0907	functional
seq_100	DKDESWDYIFETTE	-0.2351	non-functional
seq_101	DLKESWDYIFETTE	NA	likely non-functional (robust regression did not converge)
seq_102	DLDKSWDYIFETTE	-0.1958	non-functional
seq_103	DLDEKWDYIFETTE	-0.25	non-functional
seq_104	DLDESKDYIFETTE	NA	likely non-functional (robust regression did not converge)
seq_105	DLDESWKYIFETTE	-0.0397	functional
seq_106	DLDESWDKIFETTE	-0.06	functional
seq_107	DLDESWDYKFETTE	-0.1777	non-functional
seq_108	DLDESWDYIKETTE	NA	likely non-functional (robust regression did not converge)
seq_109	DLDESWDYIFKTTE	0.1544	functional
seq_110	DLDESWDYIFEKTE	-0.2326	non-functional
seq_111	DLDESWDYIFETKE	NA	likely non-functional (robust regression did not converge)
seq_112	DLDESWDYIFETTK	-0.0269	functional
seq_113	RLDESWDYIFETTE	-0.1908	non-functional
seq_114	DRDESWDYIFETTE	NA	likely non-functional (robust regression did not converge)
seq_115	DLRESWDYIFETTE	-0.2127	non-functional
seq_116	DLDRSWDYIFETTE	-0.214	non-functional
seq_117	DLDERWDYIFETTE	NA	likely non-functional (robust regression did not converge)
seq_118	DLDESRDYIFETTE	-0.1535	non-functional
seq_119	DLDESWRYIFETTE	0.0438	functional
seq_120	DLDESWDRIFETTE	-0.25	non-functional
seq_121	DLDESWDYRFETTE	-0.2469	non-functional
seq_122	DLDESWDYIRETTE	NA	likely non-functional (robust regression did not converge)
seq_123	DLDESWDYIFRTTE	0.8333	functional
seq_124	DLDESWDYIFERTE	0.4152	functional
seq_125	DLDESWDYIFETRE	0.3109	functional
seq_126	DLDESWDYIFETTR	1.1535	functional
seq_127	GLDESWDYIFETTE	1.2833	functional
seq_128	DGDESWDYIFETTE	-0.2193	non-functional
seq_129	DLGESWDYIFETTE	0.3546	functional
seq_130	DLDGSWDYIFETTE	0.4101	functional
seq_131	DLDEGWDYIFETTE	0.7872	functional
seq_132	DLDESGDYIFETTE	-0.1291	functional
seq_133	DLDESWGYIFETTE	0.0335	functional
seq_134	DLDESWDGIFETTE	0.4997	functional
seq_135	DLDESWDYGFETTE	NA	likely non-functional (robust regression did not converge)
seq_136	DLDESWDYIGETTE	-0.2432	non-functional
seq_137	DLDESWDYIFGTTE	0.7174	functional
seq_138	DLDESWDYIFEGTE	1.268	functional
seq_139	DLDESWDYIFETGE	1.4417	functional
seq_140	DLDESWDYIFETTG	2.7435	functional
seq_141	PLDESWDYIFETTE	NA	likely non-functional (robust regression did not converge)
seq_142	DPDESWDYIFETTE	0.0829	functional
seq_143	DLPESWDYIFETTE	-0.1077	functional
seq_144	DLDPSWDYIFETTE	0.3904	functional
seq_145	DLDEPWDYIFETTE	1.5774	functional
seq_146	DLDESPDYIFETTE	NA	likely non-functional (robust regression did not converge)
seq_147	DLDESWPYIFETTE	-0.1613	non-functional
seq_148	DLDESWDPIFETTE	NA	likely non-functional (robust regression did not converge)
seq_149	DLDESWDYPFETTE	NA	likely non-functional (robust regression did not converge)
seq_150	DLDESWDYIPETTE	-0.25	non-functional
seq_151	DLDESWDYIFPTTE	0.0438	functional
seq_152	DLDESWDYIFEPTE	1.9731	functional
seq_153	DLDESWDYIFETPE	0.9513	functional
seq_154	DLDESWDYIFETTP	3.5801	functional
seq_155	ALDESWDYIFETTE	0.8131	functional
seq_156	DADESWDYIFETTE	-0.1637	non-functional
seq_157	DLAESWDYIFETTE	0.3715	functional
seq_158	DLDASWDYIFETTE	0.507	functional
seq_159	DLDEAWDYIFETTE	1.4476	functional
seq_160	DLDESADYIFETTE	-0.1273	functional
seq_161	DLDESWAYIFETTE	0.2829	functional
seq_162	DLDESWDAIFETTE	-0.25	non-functional
seq_163	DLDESWDYAFETTE	-0.25	non-functional
seq_164	DLDESWDYIAETTE	-0.1741	non-functional
seq_165	DLDESWDYIFATTE	1.496	functional
seq_166	DLDESWDYIFEATE	2.4741	functional
seq_167	DLDESWDYIFETAE	1.0829	functional
seq_168	DLDESWDYIFETTA	0.9924	functional
seq_169	PFPDTQDDFLKWWRSEEAQ	-0.1488	functional
seq_170	KFPDTQDDFLKWWRSEEAQ	-0.0955	functional
seq_171	PKPDTQDDFLKWWRSEEAQ	-0.1581	non-functional
seq_172	PFKDTQDDFLKWWRSEEAQ	NA	likely non-functional (robust regression did not converge)
seq_173	PFPKTQDDFLKWWRSEEAQ	NA	likely non-functional (robust regression did not converge)
seq_174	PFPDKQDDFLKWWRSEEAQ	NA	likely non-functional (robust regression did not converge)
seq_175	PFPDTKDDFLKWWRSEEAQ	-0.25	non-functional
seq_176	PFPDTQKDFLKWWRSEEAQ	-0.25	non-functional
seq_177	PFPDTQDKFLKWWRSEEAQ	NA	likely non-functional (robust regression did not converge)
seq_178	PFPDTQDDKLKWWRSEEAQ	-0.2453	non-functional
seq_179	PFPDTQDDFKKWWRSEEAQ	NA	likely non-functional (robust regression did not converge)
seq_180	PFPDTQDDFLKKWRSEEAQ	-0.1665	non-functional
seq_181	PFPDTQDDFLKWKRSEEAQ	NA	likely non-functional (robust regression did not converge)
seq_182	PFPDTQDDFLKWWKSEEAQ	-0.1865	non-functional
seq_183	PFPDTQDDFLKWWRKEEAQ	-0.2475	non-functional
seq_184	PFPDTQDDFLKWWRSKEAQ	-0.1829	non-functional
seq_185	PFPDTQDDFLKWWRSEKAQ	NA	likely non-functional (robust regression did not converge)
seq_186	PFPDTQDDFLKWWRSEEKQ	-0.25	non-functional
seq_187	PFPDTQDDFLKWWRSEEAK	-0.2498	non-functional
seq_188	RFPDTQDDFLKWWRSEEAQ	-0.2213	non-functional
seq_189	PRPDTQDDFLKWWRSEEAQ	NA	likely non-functional (robust regression did not converge)
seq_190	PFRDTQDDFLKWWRSEEAQ	-0.0923	functional
seq_191	PFPRTQDDFLKWWRSEEAQ	-0.2479	non-functional
seq_192	PFPDRQDDFLKWWRSEEAQ	-0.2408	non-functional
seq_193	PFPDTRDDFLKWWRSEEAQ	NA	likely non-functional (robust regression did not converge)
seq_194	PFPDTQRDFLKWWRSEEAQ	-0.2448	non-functional
seq_195	PFPDTQDRFLKWWRSEEAQ	-0.25	non-functional
seq_196	PFPDTQDDRLKWWRSEEAQ	-0.1092	functional
seq_197	PFPDTQDDFRKWWRSEEAQ	-0.2473	non-functional
seq_198	PFPDTQDDFLRWWRSEEAQ	-0.0276	functional
seq_199	PFPDTQDDFLKRWRSEEAQ	NA	likely non-functional (robust regression did not converge)
seq_200	PFPDTQDDFLKWRRSEEAQ	-0.2213	non-functional
seq_201	PFPDTQDDFLKWWRREEAQ	NA	likely non-functional (robust regression did not converge)
seq_202	PFPDTQDDFLKWWRSREAQ	-0.25	non-functional
seq_203	PFPDTQDDFLKWWRSERAQ	-0.25	non-functional
seq_204	PFPDTQDDFLKWWRSEERQ	NA	likely non-functional (robust regression did not converge)
seq_205	PFPDTQDDFLKWWRSEEAR	-0.2479	non-functional
seq_206	GFPDTQDDFLKWWRSEEAQ	-0.1275	functional
seq_207	PGPDTQDDFLKWWRSEEAQ	NA	likely non-functional (robust regression did not converge)
seq_208	PFGDTQDDFLKWWRSEEAQ	0.3044	functional
seq_209	PFPGTQDDFLKWWRSEEAQ	-0.25	non-functional
seq_210	PFPDGQDDFLKWWRSEEAQ	NA	likely non-functional (robust regression did not converge)
seq_211	PFPDTGDDFLKWWRSEEAQ	-0.0916	functional
seq_212	PFPDTQGDFLKWWRSEEAQ	-0.2479	non-functional
seq_213	PFPDTQDGFLKWWRSEEAQ	-0.25	non-functional
seq_214	PFPDTQDDGLKWWRSEEAQ	NA	likely non-functional (robust regression did not converge)
seq_215	PFPDTQDDFGKWWRSEEAQ	-0.25	non-functional
seq_216	PFPDTQDDFLGWWRSEEAQ	NA	likely non-functional (robust regression did not converge)
seq_217	PFPDTQDDFLKGWRSEEAQ	-0.2423	non-functional
seq_218	PFPDTQDDFLKWGRSEEAQ	NA	likely non-functional (robust regression did not converge)
seq_219	PFPDTQDDFLKWWGSEEAQ	1.82	functional
seq_220	PFPDTQDDFLKWWRGEEAQ	0.0794	functional
seq_221	PFPDTQDDFLKWWRSGEAQ	NA	likely non-functional (robust regression did not converge)
seq_222	PFPDTQDDFLKWWRSEGAQ	-0.0427	functional
seq_223	PFPDTQDDFLKWWRSEEGQ	0.1086	functional
seq_224	PFPDTQDDFLKWWRSEEAG	0.0636	functional
seq_225	PPPDTQDDFLKWWRSEEAQ	NA	likely non-functional (robust regression did not converge)
seq_226	PFPPTQDDFLKWWRSEEAQ	-0.2153	non-functional
seq_227	PFPDPQDDFLKWWRSEEAQ	-0.0255	functional
seq_228	PFPDTPDDFLKWWRSEEAQ	0.8194	functional
seq_229	PFPDTQPDFLKWWRSEEAQ	-0.2196	non-functional
seq_230	PFPDTQDPFLKWWRSEEAQ	-0.25	non-functional
seq_231	PFPDTQDDPLKWWRSEEAQ	-0.25	non-functional
seq_232	PFPDTQDDFPKWWRSEEAQ	NA	likely non-functional (robust regression did not converge)
seq_233	PFPDTQDDFLPWWRSEEAQ	-0.1452	functional
seq_234	PFPDTQDDFLKPWRSEEAQ	-0.25	non-functional
seq_235	PFPDTQDDFLKWPRSEEAQ	-0.25	non-functional
seq_236	PFPDTQDDFLKWWPSEEAQ	3.1244	functional
seq_237	PFPDTQDDFLKWWRPEEAQ	NA	likely non-functional (robust regression did not converge)
seq_238	PFPDTQDDFLKWWRSPEAQ	-0.1757	non-functional
seq_239	PFPDTQDDFLKWWRSEPAQ	-0.2251	non-functional
seq_240	PFPDTQDDFLKWWRSEEPQ	NA	likely non-functional (robust regression did not converge)
seq_241	PFPDTQDDFLKWWRSEEAP	0.0281	functional
seq_242	AFPDTQDDFLKWWRSEEAQ	-0.0486	functional
seq_243	PAPDTQDDFLKWWRSEEAQ	0.0134	functional
seq_244	PFADTQDDFLKWWRSEEAQ	0.4444	functional
seq_245	PFPATQDDFLKWWRSEEAQ	-0.25	non-functional
seq_246	PFPDAQDDFLKWWRSEEAQ	-0.1578	non-functional
seq_247	PFPDTADDFLKWWRSEEAQ	0.5997	functional
seq_248	PFPDTQADFLKWWRSEEAQ	-0.25	non-functional
seq_249	PFPDTQDAFLKWWRSEEAQ	0.5001	functional
seq_250	PFPDTQDDALKWWRSEEAQ	NA	likely non-functional (robust regression did not converge)
seq_251	PFPDTQDDFAKWWRSEEAQ	NA	likely non-functional (robust regression did not converge)
seq_252	PFPDTQDDFLAWWRSEEAQ	2.3705	functional
seq_253	PFPDTQDDFLKAWRSEEAQ	-0.25	non-functional
seq_254	PFPDTQDDFLKWARSEEAQ	0.0578	functional
seq_255	PFPDTQDDFLKWWASEEAQ	4.5894	functional
seq_256	PFPDTQDDFLKWWRAEEAQ	NA	likely non-functional (robust regression did not converge)
seq_257	PFPDTQDDFLKWWRSAEAQ	NA	likely non-functional (robust regression did not converge)
seq_258	PFPDTQDDFLKWWRSEAAQ	-0.1536	non-functional
seq_259	PFPDTQDDFLKWWRSEEAA	-0.2359	non-functional
seq_260	DELSWIIELLEKDG	1.6979	functional
seq_261	DELSAIIELLEKDG	-0.25	non-functional
seq_262	KELSWIIELLEKDG	-0.2449	non-functional
seq_263	DKLSWIIELLEKDG	-0.25	non-functional
seq_264	DEKSWIIELLEKDG	NA	likely non-functional (robust regression did not converge)
seq_265	DELKWIIELLEKDG	-0.0445	functional
seq_266	DELSKIIELLEKDG	-0.25	non-functional
seq_267	DELSWKIELLEKDG	-0.25	non-functional
seq_268	DELSWIKELLEKDG	0.2784	functional
seq_269	DELSWIIKLLEKDG	-0.233	non-functional
seq_270	DELSWIIEKLEKDG	-0.25	non-functional
seq_271	DELSWIIELKEKDG	NA	likely non-functional (robust regression did not converge)
seq_272	DELSWIIELLKKDG	-0.2393	non-functional
seq_273	DELSWIIELLEKKG	-0.25	non-functional
seq_274	DELSWIIELLEKDK	0.5642	functional
seq_275	RELSWIIELLEKDG	NA	likely non-functional (robust regression did not converge)
seq_276	DRLSWIIELLEKDG	-0.25	non-functional
seq_277	DERSWIIELLEKDG	-0.25	non-functional
seq_278	DELRWIIELLEKDG	0.0232	functional
seq_279	DELSRIIELLEKDG	-0.25	non-functional
seq_280	DELSWRIELLEKDG	-0.2159	non-functional
seq_281	DELSWIRELLEKDG	1.0294	functional
seq_282	DELSWIIRLLEKDG	-0.25	non-functional
seq_283	DELSWIIERLEKDG	-0.25	non-functional
seq_284	DELSWIIELREKDG	-0.2392	non-functional
seq_285	DELSWIIELLRKDG	-0.25	non-functional
seq_286	DELSWIIELLERDG	1.0549	functional
seq_287	DELSWIIELLEKRG	-0.25	non-functional
seq_288	DELSWIIELLEKDR	0.2755	functional
seq_289	GELSWIIELLEKDG	-0.1524	non-functional
seq_290	DGLSWIIELLEKDG	-0.1733	non-functional
seq_291	DEGSWIIELLEKDG	NA	likely non-functional (robust regression did not converge)
seq_292	DELGWIIELLEKDG	-0.2437	non-functional
seq_293	DELSGIIELLEKDG	-0.2385	non-functional
seq_294	DELSWGIELLEKDG	-0.25	non-functional
seq_295	DELSWIGELLEKDG	-0.1249	functional
seq_296	DELSWIIGLLEKDG	-0.0196	functional
seq_297	DELSWIIEGLEKDG	-0.25	non-functional
seq_298	DELSWIIELGEKDG	NA	likely non-functional (robust regression did not converge)
seq_299	DELSWIIELLGKDG	-0.1726	non-functional
seq_300	DELSWIIELLEGDG	2.7666	functional
seq_301	DELSWIIELLEKGG	0.2129	functional
seq_302	PELSWIIELLEKDG	-0.2013	non-functional
seq_303	DPLSWIIELLEKDG	-0.1017	functional
seq_304	DEPSWIIELLEKDG	-0.1613	non-functional
seq_305	DELPWIIELLEKDG	-0.1931	non-functional
seq_306	DELSPIIELLEKDG	-0.2374	non-functional
seq_307	DELSWPIELLEKDG	0.046	functional
seq_308	DELSWIPELLEKDG	-0.091	functional
seq_309	DELSWIIPLLEKDG	NA	likely non-functional (robust regression did not converge)
seq_310	DELSWIIEPLEKDG	NA	likely non-functional (robust regression did not converge)
seq_311	DELSWIIELPEKDG	-0.2374	non-functional
seq_312	DELSWIIELLPKDG	-0.2251	non-functional
seq_313	DELSWIIELLEPDG	7.5803	functional
seq_314	DELSWIIELLEKPG	0.0373	functional
seq_315	DELSWIIELLEKDP	3.4051	functional
seq_316	AELSWIIELLEKDG	-0.2477	non-functional
seq_317	DALSWIIELLEKDG	-0.25	non-functional
seq_318	DEASWIIELLEKDG	-0.1226	functional
seq_319	DELAWIIELLEKDG	0.8831	functional
seq_320	DELSWAIELLEKDG	-0.25	non-functional
seq_321	DELSWIAELLEKDG	0.8509	functional
seq_322	DELSWIIALLEKDG	-0.1043	functional
seq_323	DELSWIIEALEKDG	0.0037	functional
seq_324	DELSWIIELAEKDG	NA	likely non-functional (robust regression did not converge)
seq_325	DELSWIIELLAKDG	-0.2213	non-functional
seq_326	DELSWIIELLEADG	1.6369	functional
seq_327	DELSWIIELLEKAG	-0.25	non-functional
seq_328	DELSWIIELLEKDA	2.0208	functional
seq_329	TMDDVYNYLFDD	2.9557	functional
seq_330	TMDDVYNYLADD	0.2737	functional
seq_331	KMDDVYNYLFDD	-0.1481	functional
seq_332	TKDDVYNYLFDD	-0.2376	non-functional
seq_333	TMKDVYNYLFDD	-0.25	non-functional
seq_334	TMDKVYNYLFDD	NA	likely non-functional (robust regression did not converge)
seq_335	TMDDKYNYLFDD	NA	likely non-functional (robust regression did not converge)
seq_336	TMDDVKNYLFDD	-0.25	non-functional
seq_337	TMDDVYKYLFDD	0.8715	functional
seq_338	TMDDVYNKLFDD	-0.25	non-functional
seq_339	TMDDVYNYKFDD	-0.25	non-functional
seq_340	TMDDVYNYLKDD	-0.25	non-functional
seq_341	TMDDVYNYLFKD	-0.25	non-functional
seq_342	TMDDVYNYLFDK	-0.1801	non-functional
seq_343	RMDDVYNYLFDD	-0.0132	functional
seq_344	TRDDVYNYLFDD	-0.2218	non-functional
seq_345	TMRDVYNYLFDD	NA	likely non-functional (robust regression did not converge)
seq_346	TMDRVYNYLFDD	NA	likely non-functional (robust regression did not converge)
seq_347	TMDDRYNYLFDD	-0.1436	functional
seq_348	TMDDVRNYLFDD	-0.25	non-functional
seq_349	TMDDVYRYLFDD	1.7123	functional
seq_350	TMDDVYNRLFDD	-0.2418	non-functional
seq_351	TMDDVYNYRFDD	-0.0969	functional
seq_352	TMDDVYNYLRDD	-0.25	non-functional
seq_353	TMDDVYNYLFRD	-0.0803	functional
seq_354	TMDDVYNYLFDR	-0.2426	non-functional
seq_355	GMDDVYNYLFDD	0.2531	functional
seq_356	TGDDVYNYLFDD	-0.0152	functional
seq_357	TMGDVYNYLFDD	0.1134	functional
seq_358	TMDGVYNYLFDD	NA	likely non-functional (robust regression did not converge)
seq_359	TMDDGYNYLFDD	-0.2499	non-functional
seq_360	TMDDVGNYLFDD	-0.25	non-functional
seq_361	TMDDVYGYLFDD	0.5863	functional
seq_362	TMDDVYNGLFDD	-0.25	non-functional
seq_363	TMDDVYNYGFDD	NA	likely non-functional (robust regression did not converge)
seq_364	TMDDVYNYLGDD	-0.1487	functional
seq_365	TMDDVYNYLFGD	1.0529	functional
seq_366	TMDDVYNYLFDG	0.0766	functional
seq_367	PMDDVYNYLFDD	1.4071	functional
seq_368	TPDDVYNYLFDD	-0.25	non-functional
seq_369	TMPDVYNYLFDD	-0.0795	functional
seq_370	TMDPVYNYLFDD	NA	likely non-functional (robust regression did not converge)
seq_371	TMDDPYNYLFDD	-0.0775	functional
seq_372	TMDDVPNYLFDD	-0.232	non-functional
seq_373	TMDDVYPYLFDD	0.2696	functional
seq_374	TMDDVYNPLFDD	-0.25	non-functional
seq_375	TMDDVYNYPFDD	NA	likely non-functional (robust regression did not converge)
seq_376	TMDDVYNYLPDD	-0.25	non-functional
seq_377	TMDDVYNYLFPD	1.6909	functional
seq_378	TMDDVYNYLFDP	1.5781	functional
seq_379	AMDDVYNYLFDD	2.2818	functional
seq_380	TADDVYNYLFDD	0.0678	functional
seq_381	TMADVYNYLFDD	0.1686	functional
seq_382	TMDAVYNYLFDD	0.1583	functional
seq_383	TMDDAYNYLFDD	-0.2278	non-functional
seq_384	TMDDVANYLFDD	NA	likely non-functional (robust regression did not converge)
seq_385	TMDDVYAYLFDD	4.4018	functional
seq_386	TMDDVYNALFDD	NA	likely non-functional (robust regression did not converge)
seq_387	TMDDVYNYAFDD	NA	likely non-functional (robust regression did not converge)
seq_388	TMDDVYNYLFAD	1.3158	functional
seq_389	TMDDVYNYLFDA	0.6806	functional
seq_390	QQNGEIAQLWDFN	-0.1464	functional
seq_391	KQNGEIAQLWDFN	-0.25	non-functional
seq_392	QKNGEIAQLWDFN	-0.25	non-functional
seq_393	QQKGEIAQLWDFN	-0.25	non-functional
seq_394	QQNKEIAQLWDFN	-0.2411	non-functional
seq_395	QQNGKIAQLWDFN	-0.2367	non-functional
seq_396	QQNGEKAQLWDFN	-0.2201	non-functional
seq_397	QQNGEIKQLWDFN	-0.25	non-functional
seq_398	QQNGEIAKLWDFN	NA	likely non-functional (robust regression did not converge)
seq_399	QQNGEIAQKWDFN	0.0645	functional
seq_400	QQNGEIAQLKDFN	-0.2153	non-functional
seq_401	QQNGEIAQLWKFN	-0.25	non-functional
seq_402	QQNGEIAQLWDKN	NA	likely non-functional (robust regression did not converge)
seq_403	QQNGEIAQLWDFK	-0.25	non-functional
seq_404	RQNGEIAQLWDFN	-0.25	non-functional
seq_405	QRNGEIAQLWDFN	NA	likely non-functional (robust regression did not converge)
seq_406	QQRGEIAQLWDFN	-0.25	non-functional
seq_407	QQNREIAQLWDFN	-0.2499	non-functional
seq_408	QQNGRIAQLWDFN	-0.248	non-functional
seq_409	QQNGERAQLWDFN	-0.0438	functional
seq_410	QQNGEIRQLWDFN	-0.0449	functional
seq_411	QQNGEIARLWDFN	-0.2341	non-functional
seq_412	QQNGEIAQRWDFN	-0.25	non-functional
seq_413	QQNGEIAQLRDFN	-0.25	non-functional
seq_414	QQNGEIAQLWRFN	-0.1658	non-functional
seq_415	QQNGEIAQLWDRN	-0.1214	functional
seq_416	QQNGEIAQLWDFR	-0.2449	non-functional
seq_417	GQNGEIAQLWDFN	-0.25	non-functional
seq_418	QGNGEIAQLWDFN	-0.25	non-functional
seq_419	QQGGEIAQLWDFN	0.0021	functional
seq_420	QQNGGIAQLWDFN	-0.1887	non-functional
seq_421	QQNGEGAQLWDFN	-0.25	non-functional
seq_422	QQNGEIGQLWDFN	NA	likely non-functional (robust regression did not converge)
seq_423	QQNGEIAGLWDFN	-0.1476	functional
seq_424	QQNGEIAQGWDFN	-0.247	non-functional
seq_425	QQNGEIAQLGDFN	-0.2184	non-functional
seq_426	QQNGEIAQLWGFN	-0.2614	non-functional
seq_427	QQNGEIAQLWDGN	-0.1632	non-functional
seq_428	QQNGEIAQLWDFG	NA	likely non-functional (robust regression did not converge)
seq_429	PQNGEIAQLWDFN	-0.2287	non-functional
seq_430	QPNGEIAQLWDFN	NA	likely non-functional (robust regression did not converge)
seq_431	QQPGEIAQLWDFN	-0.2418	non-functional
seq_432	QQNPEIAQLWDFN	-0.2344	non-functional
seq_433	QQNGPIAQLWDFN	NA	likely non-functional (robust regression did not converge)
seq_434	QQNGEPAQLWDFN	-0.2354	non-functional
seq_435	QQNGEIPQLWDFN	NA	likely non-functional (robust regression did not converge)
seq_436	QQNGEIAPLWDFN	-0.25	non-functional
seq_437	QQNGEIAQPWDFN	NA	likely non-functional (robust regression did not converge)
seq_438	QQNGEIAQLPDFN	NA	likely non-functional (robust regression did not converge)
seq_439	QQNGEIAQLWPFN	NA	likely non-functional (robust regression did not converge)
seq_440	QQNGEIAQLWDPN	-0.2465	non-functional
seq_441	QQNGEIAQLWDFP	-0.243	non-functional
seq_442	AQNGEIAQLWDFN	-0.2055	non-functional
seq_443	QANGEIAQLWDFN	NA	likely non-functional (robust regression did not converge)
seq_444	QQAGEIAQLWDFN	-0.25	non-functional
seq_445	QQNAEIAQLWDFN	-0.25	non-functional
seq_446	QQNGAIAQLWDFN	-0.1144	functional
seq_447	QQNGEAAQLWDFN	NA	likely non-functional (robust regression did not converge)
seq_448	QQNGEIAALWDFN	-0.2369	non-functional
seq_449	QQNGEIAQAWDFN	-0.25	non-functional
seq_450	QQNGEIAQLADFN	-0.2401	non-functional
seq_451	QQNGEIAQLWAFN	NA	likely non-functional (robust regression did not converge)
seq_452	QQNGEIAQLWDAN	-0.2299	non-functional
seq_453	QQNGEIAQLWDFA	-0.25	non-functional
seq_454	MLSSHGFSVDTSALLDLFSP	0.0347	functional
seq_455	KLSSHGFSVDTSALLDLFSP	-0.2413	non-functional
seq_456	MKSSHGFSVDTSALLDLFSP	-0.2146	non-functional
seq_457	MLKSHGFSVDTSALLDLFSP	-0.1699	non-functional
seq_458	MLSKHGFSVDTSALLDLFSP	-0.2289	non-functional
seq_459	MLSSKGFSVDTSALLDLFSP	-0.1146	functional
seq_460	MLSSHKFSVDTSALLDLFSP	NA	likely non-functional (robust regression did not converge)
seq_461	MLSSHGKSVDTSALLDLFSP	NA	likely non-functional (robust regression did not converge)
seq_462	MLSSHGFKVDTSALLDLFSP	-0.25	non-functional
seq_463	MLSSHGFSKDTSALLDLFSP	-0.2386	non-functional
seq_464	MLSSHGFSVKTSALLDLFSP	-0.0119	functional
seq_465	MLSSHGFSVDKSALLDLFSP	-0.2487	non-functional
seq_466	MLSSHGFSVDTKALLDLFSP	-0.145	functional
seq_467	MLSSHGFSVDTSKLLDLFSP	-0.1428	functional
seq_468	MLSSHGFSVDTSAKLDLFSP	-0.2369	non-functional
seq_469	MLSSHGFSVDTSALKDLFSP	-0.25	non-functional
seq_470	MLSSHGFSVDTSALLKLFSP	-0.2157	non-functional
seq_471	MLSSHGFSVDTSALLDKFSP	-0.2273	non-functional
seq_472	MLSSHGFSVDTSALLDLKSP	-0.096	functional
seq_473	MLSSHGFSVDTSALLDLFKP	-0.1787	non-functional
seq_474	MLSSHGFSVDTSALLDLFSK	-0.2452	non-functional
seq_475	RLSSHGFSVDTSALLDLFSP	NA	likely non-functional (robust regression did not converge)
seq_476	MRSSHGFSVDTSALLDLFSP	-0.2414	non-functional
seq_477	MLRSHGFSVDTSALLDLFSP	NA	likely non-functional (robust regression did not converge)
seq_478	MLSRHGFSVDTSALLDLFSP	NA	likely non-functional (robust regression did not converge)
seq_479	MLSSRGFSVDTSALLDLFSP	NA	likely non-functional (robust regression did not converge)
seq_480	MLSSHRFSVDTSALLDLFSP	-0.2273	non-functional
seq_481	MLSSHGRSVDTSALLDLFSP	-0.2479	non-functional
seq_482	MLSSHGFRVDTSALLDLFSP	-0.2409	non-functional
seq_483	MLSSHGFSRDTSALLDLFSP	-0.25	non-functional
seq_484	MLSSHGFSVRTSALLDLFSP	NA	likely non-functional (robust regression did not converge)
seq_485	MLSSHGFSVDRSALLDLFSP	-0.204	non-functional
seq_486	MLSSHGFSVDTRALLDLFSP	NA	likely non-functional (robust regression did not converge)
seq_487	MLSSHGFSVDTSRLLDLFSP	-0.1711	non-functional
seq_488	MLSSHGFSVDTSARLDLFSP	NA	likely non-functional (robust regression did not converge)
seq_489	MLSSHGFSVDTSALRDLFSP	-0.1958	non-functional
seq_490	MLSSHGFSVDTSALLRLFSP	-0.193	non-functional
seq_491	MLSSHGFSVDTSALLDRFSP	-0.2286	non-functional
seq_492	MLSSHGFSVDTSALLDLRSP	-0.25	non-functional
seq_493	MLSSHGFSVDTSALLDLFRP	-0.22	non-functional
seq_494	MLSSHGFSVDTSALLDLFSR	NA	likely non-functional (robust regression did not converge)
seq_495	GLSSHGFSVDTSALLDLFSP	0.1804	functional
seq_496	MGSSHGFSVDTSALLDLFSP	0.2148	functional
seq_497	MLGSHGFSVDTSALLDLFSP	0.0043	functional
seq_498	MLSGHGFSVDTSALLDLFSP	-0.0767	functional
seq_499	MLSSGGFSVDTSALLDLFSP	NA	likely non-functional (robust regression did not converge)
seq_500	MLSSHGGSVDTSALLDLFSP	-0.1116	functional
seq_501	MLSSHGFGVDTSALLDLFSP	-0.0322	functional
seq_502	MLSSHGFSGDTSALLDLFSP	-0.1153	functional
seq_503	MLSSHGFSVGTSALLDLFSP	-0.2477	non-functional
seq_504	MLSSHGFSVDGSALLDLFSP	-0.0946	functional
seq_505	MLSSHGFSVDTGALLDLFSP	-0.2073	non-functional
seq_506	MLSSHGFSVDTSGLLDLFSP	0.0909	functional
seq_507	MLSSHGFSVDTSAGLDLFSP	-0.2072	non-functional
seq_508	MLSSHGFSVDTSALGDLFSP	-0.2128	non-functional
seq_509	MLSSHGFSVDTSALLGLFSP	-0.2075	non-functional
seq_510	MLSSHGFSVDTSALLDGFSP	-0.2274	non-functional
seq_511	MLSSHGFSVDTSALLDLGSP	-0.2278	non-functional
seq_512	MLSSHGFSVDTSALLDLFGP	-0.1704	non-functional
seq_513	MLSSHGFSVDTSALLDLFSG	-0.181	non-functional
seq_514	PLSSHGFSVDTSALLDLFSP	0.0027	functional
seq_515	MPSSHGFSVDTSALLDLFSP	0.1711	functional
seq_516	MLPSHGFSVDTSALLDLFSP	-0.0639	functional
seq_517	MLSPHGFSVDTSALLDLFSP	0.1582	functional
seq_518	MLSSPGFSVDTSALLDLFSP	0.1689	functional
seq_519	MLSSHPFSVDTSALLDLFSP	-0.1953	non-functional
seq_520	MLSSHGPSVDTSALLDLFSP	-0.2162	non-functional
seq_521	MLSSHGFPVDTSALLDLFSP	-0.1192	functional
seq_522	MLSSHGFSPDTSALLDLFSP	0.3743	functional
seq_523	MLSSHGFSVPTSALLDLFSP	-0.2042	non-functional
seq_524	MLSSHGFSVDPSALLDLFSP	-0.0885	functional
seq_525	MLSSHGFSVDTPALLDLFSP	-0.2279	non-functional
seq_526	MLSSHGFSVDTSPLLDLFSP	-0.1914	non-functional
seq_527	MLSSHGFSVDTSAPLDLFSP	-0.1498	functional
seq_528	MLSSHGFSVDTSALPDLFSP	-0.2299	non-functional
seq_529	MLSSHGFSVDTSALLPLFSP	-0.1579	non-functional
seq_530	MLSSHGFSVDTSALLDPFSP	-0.25	non-functional
seq_531	MLSSHGFSVDTSALLDLPSP	-0.25	non-functional
seq_532	MLSSHGFSVDTSALLDLFPP	-0.1062	functional
seq_533	ALSSHGFSVDTSALLDLFSP	0.065	functional
seq_534	MASSHGFSVDTSALLDLFSP	0.0397	functional
seq_535	MLASHGFSVDTSALLDLFSP	-0.0319	functional
seq_536	MLSAHGFSVDTSALLDLFSP	-0.2309	non-functional
seq_537	MLSSAGFSVDTSALLDLFSP	-0.0464	functional
seq_538	MLSSHAFSVDTSALLDLFSP	-0.157	non-functional
seq_539	MLSSHGASVDTSALLDLFSP	-0.0827	functional
seq_540	MLSSHGFAVDTSALLDLFSP	-0.1416	functional
seq_541	MLSSHGFSADTSALLDLFSP	-0.026	functional
seq_542	MLSSHGFSVATSALLDLFSP	-0.2342	non-functional
seq_543	MLSSHGFSVDASALLDLFSP	0.0915	functional
seq_544	MLSSHGFSVDTAALLDLFSP	NA	likely non-functional (robust regression did not converge)
seq_545	MLSSHGFSVDTSAALDLFSP	-0.1242	functional
seq_546	MLSSHGFSVDTSALADLFSP	-0.1908	non-functional
seq_547	MLSSHGFSVDTSALLALFSP	-0.2102	non-functional
seq_548	MLSSHGFSVDTSALLDAFSP	NA	likely non-functional (robust regression did not converge)
seq_549	MLSSHGFSVDTSALLDLASP	-0.145	functional
seq_550	MLSSHGFSVDTSALLDLFAP	-0.0921	functional
seq_551	MLSSHGFSVDTSALLDLFSA	-0.127	functional
seq_552	EFNDLLDLDFILSN	1.5079	functional
seq_553	KFNDLLDLDFILSN	0.3256	functional
seq_554	EKNDLLDLDFILSN	NA	likely non-functional (robust regression did not converge)
seq_555	EFKDLLDLDFILSN	0.5117	functional
seq_556	EFNKLLDLDFILSN	-0.25	non-functional
seq_557	EFNDKLDLDFILSN	-0.25	non-functional
seq_558	EFNDLKDLDFILSN	NA	likely non-functional (robust regression did not converge)
seq_559	EFNDLLKLDFILSN	-0.0935	functional
seq_560	EFNDLLDKDFILSN	-0.2265	non-functional
seq_561	EFNDLLDLKFILSN	-0.1688	non-functional
seq_562	EFNDLLDLDKILSN	-0.2105	non-functional
seq_563	EFNDLLDLDFKLSN	-0.099	functional
seq_564	EFNDLLDLDFIKSN	-0.1654	non-functional
seq_565	EFNDLLDLDFILKN	2.1007	functional
seq_566	EFNDLLDLDFILSK	0.632	functional
seq_567	RFNDLLDLDFILSN	-0.133	functional
seq_568	ERNDLLDLDFILSN	-0.2366	non-functional
seq_569	EFRDLLDLDFILSN	0.4212	functional
seq_570	EFNRLLDLDFILSN	-0.25	non-functional
seq_571	EFNDRLDLDFILSN	-0.246	non-functional
seq_572	EFNDLRDLDFILSN	-0.2477	non-functional
seq_573	EFNDLLRLDFILSN	-0.2529	non-functional
seq_574	EFNDLLDRDFILSN	-0.0427	functional
seq_575	EFNDLLDLRFILSN	-0.25	non-functional
seq_576	EFNDLLDLDRILSN	0.1511	functional
seq_577	EFNDLLDLDFRLSN	0.0126	functional
seq_578	EFNDLLDLDFIRSN	-0.0675	functional
seq_579	EFNDLLDLDFILRN	5.0884	functional
seq_580	EFNDLLDLDFILSR	0.7615	functional
seq_581	GFNDLLDLDFILSN	-0.0099	functional
seq_582	EGNDLLDLDFILSN	0.6203	functional
seq_583	EFGDLLDLDFILSN	0.032	functional
seq_584	EFNGLLDLDFILSN	-0.1731	non-functional
seq_585	EFNDGLDLDFILSN	-0.0825	functional
seq_586	EFNDLGDLDFILSN	-0.0268	functional
seq_587	EFNDLLGLDFILSN	-0.25	non-functional
seq_588	EFNDLLDGDFILSN	NA	likely non-functional (robust regression did not converge)
seq_589	EFNDLLDLGFILSN	-0.244	non-functional
seq_590	EFNDLLDLDGILSN	NA	likely non-functional (robust regression did not converge)
seq_591	EFNDLLDLDFGLSN	4.2867	functional
seq_592	EFNDLLDLDFIGSN	2.8055	functional
seq_593	EFNDLLDLDFILGN	4.0889	functional
seq_594	EFNDLLDLDFILSG	1.4137	functional
seq_595	PFNDLLDLDFILSN	0.5424	functional
seq_596	EPNDLLDLDFILSN	0.2293	functional
seq_597	EFPDLLDLDFILSN	0.1704	functional
seq_598	EFNPLLDLDFILSN	-0.25	non-functional
seq_599	EFNDPLDLDFILSN	-0.119	functional
seq_600	EFNDLPDLDFILSN	-0.195	non-functional
seq_601	EFNDLLPLDFILSN	-0.25	non-functional
seq_602	EFNDLLDPDFILSN	-0.0736	functional
seq_603	EFNDLLDLPFILSN	NA	likely non-functional (robust regression did not converge)
seq_604	EFNDLLDLDPILSN	-0.2474	non-functional
seq_605	EFNDLLDLDFPLSN	1.6351	functional
seq_606	EFNDLLDLDFIPSN	0.8738	functional
seq_607	EFNDLLDLDFILPN	10.7202	functional
seq_608	EFNDLLDLDFILSP	-0.2284	non-functional
seq_609	AFNDLLDLDFILSN	0.9482	functional
seq_610	EANDLLDLDFILSN	0.0838	functional
seq_611	EFADLLDLDFILSN	0.7497	functional
seq_612	EFNALLDLDFILSN	NA	likely non-functional (robust regression did not converge)
seq_613	EFNDALDLDFILSN	NA	likely non-functional (robust regression did not converge)
seq_614	EFNDLADLDFILSN	0.1206	functional
seq_615	EFNDLLALDFILSN	-0.1115	functional
seq_616	EFNDLLDADFILSN	NA	likely non-functional (robust regression did not converge)
seq_617	EFNDLLDLAFILSN	-0.2167	non-functional
seq_618	EFNDLLDLDAILSN	0.3532	functional
seq_619	EFNDLLDLDFALSN	3.8436	functional
seq_620	EFNDLLDLDFIASN	0.5796	functional
seq_621	EFNDLLDLDFILAN	-0.25	non-functional
seq_622	EFNDLLDLDFILSA	-0.1203	functional
seq_623	EDDDEFSLWDSML	1.9519	functional
seq_624	KDDDEFSLWDSML	0.4291	functional
seq_625	EKDDEFSLWDSML	-0.1932	non-functional
seq_626	EDKDEFSLWDSML	-0.0707	functional
seq_627	EDDKEFSLWDSML	-0.1354	functional
seq_628	EDDDKFSLWDSML	NA	likely non-functional (robust regression did not converge)
seq_629	EDDDEKSLWDSML	-0.0523	functional
seq_630	EDDDEFKLWDSML	0.0998	functional
seq_631	EDDDEFSKWDSML	-0.2282	non-functional
seq_632	EDDDEFSLKDSML	-0.25	non-functional
seq_633	EDDDEFSLWKSML	-0.25	non-functional
seq_634	EDDDEFSLWDKML	-0.2011	non-functional
seq_635	EDDDEFSLWDSKL	-0.25	non-functional
seq_636	EDDDEFSLWDSMK	-0.25	non-functional
seq_637	RDDDEFSLWDSML	0.6478	functional
seq_638	ERDDEFSLWDSML	0.2665	functional
seq_639	EDRDEFSLWDSML	0.0908	functional
seq_640	EDDREFSLWDSML	-0.1755	non-functional
seq_641	EDDDRFSLWDSML	-0.1414	functional
seq_642	EDDDERSLWDSML	-0.25	non-functional
seq_643	EDDDEFRLWDSML	-0.0562	functional
seq_644	EDDDEFSRWDSML	-0.0194	functional
seq_645	EDDDEFSLRDSML	-0.2484	non-functional
seq_646	EDDDEFSLWRSML	-0.1156	functional
seq_647	EDDDEFSLWDRML	-0.15	functional
seq_648	EDDDEFSLWDSRL	NA	likely non-functional (robust regression did not converge)
seq_649	EDDDEFSLWDSMR	-0.2394	non-functional
seq_650	GDDDEFSLWDSML	1.6448	functional
seq_651	EGDDEFSLWDSML	0.054	functional
seq_652	EDGDEFSLWDSML	0.5334	functional
seq_653	EDDGEFSLWDSML	0.4704	functional
seq_654	EDDDGFSLWDSML	0.2406	functional
seq_655	EDDDEGSLWDSML	-0.25	non-functional
seq_656	EDDDEFGLWDSML	0.4024	functional
seq_657	EDDDEFSGWDSML	0.0815	functional
seq_658	EDDDEFSLGDSML	-0.25	non-functional
seq_659	EDDDEFSLWGSML	1.1866	functional
seq_660	EDDDEFSLWDGML	0.8755	functional
seq_661	EDDDEFSLWDSGL	-0.1896	non-functional
seq_662	EDDDEFSLWDSMG	-0.2264	non-functional
seq_663	PDDDEFSLWDSML	1.6727	functional
seq_664	EPDDEFSLWDSML	0.5313	functional
seq_665	EDPDEFSLWDSML	1.3563	functional
seq_666	EDDPEFSLWDSML	1.767	functional
seq_667	EDDDPFSLWDSML	2.409	functional
seq_668	EDDDEPSLWDSML	0.0815	functional
seq_669	EDDDEFPLWDSML	0.1993	functional
seq_670	EDDDEFSPWDSML	-0.2283	non-functional
seq_671	EDDDEFSLPDSML	-0.1257	functional
seq_672	EDDDEFSLWPSML	-0.1663	non-functional
seq_673	EDDDEFSLWDPML	3.1338	functional
seq_674	EDDDEFSLWDSPL	0.011	functional
seq_675	EDDDEFSLWDSMP	-0.2357	non-functional
seq_676	ADDDEFSLWDSML	1.9603	functional
seq_677	EADDEFSLWDSML	0.3064	functional
seq_678	EDADEFSLWDSML	0.3539	functional
seq_679	EDDAEFSLWDSML	0.0227	functional
seq_680	EDDDAFSLWDSML	0.2367	functional
seq_681	EDDDEASLWDSML	-0.25	non-functional
seq_682	EDDDEFALWDSML	0.1279	functional
seq_683	EDDDEFSAWDSML	-0.0271	functional
seq_684	EDDDEFSLADSML	-0.2361	non-functional
seq_685	EDDDEFSLWASML	2.2113	functional
seq_686	EDDDEFSLWDAML	NA	likely non-functional (robust regression did not converge)
seq_687	EDDDEFSLWDSAL	-0.25	non-functional
seq_688	EDDDEFSLWDSMA	-0.2379	non-functional
seq_689	LFDYDFLFGNDFA	6.939	functional
seq_690	KFDYDFLFGNDFA	1.0633	functional
seq_691	LKDYDFLFGNDFA	-0.0701	functional
seq_692	LFKYDFLFGNDFA	NA	likely non-functional (robust regression did not converge)
seq_693	LFDKDFLFGNDFA	-0.1768	non-functional
seq_694	LFDYKFLFGNDFA	0.0164	functional
seq_695	LFDYDKLFGNDFA	-0.1593	non-functional
seq_696	LFDYDFKFGNDFA	-0.2294	non-functional
seq_697	LFDYDFLKGNDFA	-0.1394	functional
seq_698	LFDYDFLFKNDFA	2.0631	functional
seq_699	LFDYDFLFGKDFA	2.4904	functional
seq_700	LFDYDFLFGNKFA	-0.2461	non-functional
seq_701	LFDYDFLFGNDKA	0.2711	functional
seq_702	LFDYDFLFGNDFK	2.2251	functional
seq_703	RFDYDFLFGNDFA	2.6169	functional
seq_704	LRDYDFLFGNDFA	-0.1346	functional
seq_705	LFRYDFLFGNDFA	-0.0535	functional
seq_706	LFDRDFLFGNDFA	NA	likely non-functional (robust regression did not converge)
seq_707	LFDYRFLFGNDFA	-0.2163	non-functional
seq_708	LFDYDRLFGNDFA	-0.0061	functional
seq_709	LFDYDFRFGNDFA	-0.0564	functional
seq_710	LFDYDFLRGNDFA	-0.1429	functional
seq_711	LFDYDFLFRNDFA	NA	likely non-functional (robust regression did not converge)
seq_712	LFDYDFLFGRDFA	3.4093	functional
seq_713	LFDYDFLFGNRFA	-0.2052	non-functional
seq_714	LFDYDFLFGNDRA	0.389	functional
seq_715	LFDYDFLFGNDFR	3.1719	functional
seq_716	GFDYDFLFGNDFA	8.739	functional
seq_717	LGDYDFLFGNDFA	2.5996	functional
seq_718	LFGYDFLFGNDFA	1.6765	functional
seq_719	LFDGDFLFGNDFA	1.7001	functional
seq_720	LFDYGFLFGNDFA	1.2853	functional
seq_721	LFDYDGLFGNDFA	0.1143	functional
seq_722	LFDYDFGFGNDFA	1.7591	functional
seq_723	LFDYDFLGGNDFA	NA	likely non-functional (robust regression did not converge)
seq_724	LFDYDFLFGGDFA	5.9806	functional
seq_725	LFDYDFLFGNGFA	1.4473	functional
seq_726	LFDYDFLFGNDGA	0.6934	functional
seq_727	LFDYDFLFGNDFG	0.038	functional
seq_728	PFDYDFLFGNDFA	2.1399	functional
seq_729	LPDYDFLFGNDFA	2.1216	functional
seq_730	LFPYDFLFGNDFA	1.3196	functional
seq_731	LFDPDFLFGNDFA	NA	likely non-functional (robust regression did not converge)
seq_732	LFDYPFLFGNDFA	1.5251	functional
seq_733	LFDYDPLFGNDFA	0.326	functional
seq_734	LFDYDFPFGNDFA	0.5768	functional
seq_735	LFDYDFLPGNDFA	-0.2317	non-functional
seq_736	LFDYDFLFPNDFA	4.5811	functional
seq_737	LFDYDFLFGPDFA	10.0865	functional
seq_738	LFDYDFLFGNPFA	-0.0703	functional
seq_739	LFDYDFLFGNDPA	0.9155	functional
seq_740	LFDYDFLFGNDFP	15.4626	functional
seq_741	AFDYDFLFGNDFA	10.4867	functional
seq_742	LADYDFLFGNDFA	2.6654	functional
seq_743	LFAYDFLFGNDFA	0.9481	functional
seq_744	LFDADFLFGNDFA	0.7607	functional
seq_745	LFDYAFLFGNDFA	2.1529	functional
seq_746	LFDYDALFGNDFA	0.6269	functional
seq_747	LFDYDFAFGNDFA	NA	likely non-functional (robust regression did not converge)
seq_748	LFDYDFLAGNDFA	0.0054	functional
seq_749	LFDYDFLFANDFA	2.9157	functional
seq_750	LFDYDFLFGADFA	1.9141	functional
seq_751	LFDYDFLFGNAFA	0.2112	functional
seq_752	LFDYDFLFGNDAA	2.842	functional
seq_753	VADDIWEELLSEDL	0.6615	functional
seq_754	VADDIAEELLSEDL	-0.224	non-functional
seq_755	KADDIWEELLSEDL	0.5142	functional
seq_756	VKDDIWEELLSEDL	-0.2303	non-functional
seq_757	VAKDIWEELLSEDL	6.2606	functional
seq_758	VADKIWEELLSEDL	-0.0109	functional
seq_759	VADDKWEELLSEDL	-0.236	non-functional
seq_760	VADDIKEELLSEDL	NA	likely non-functional (robust regression did not converge)
seq_761	VADDIWKELLSEDL	3.967	functional
seq_762	VADDIWEKLLSEDL	2.0307	functional
seq_763	VADDIWEEKLSEDL	-0.25	non-functional
seq_764	VADDIWEELKSEDL	-0.188	non-functional
seq_765	VADDIWEELLKEDL	7.642	functional
seq_766	VADDIWEELLSKDL	2.9218	functional
seq_767	VADDIWEELLSEKL	3.0402	functional
seq_768	VADDIWEELLSEDK	-0.0473	functional
seq_769	RADDIWEELLSEDL	0.4454	functional
seq_770	VRDDIWEELLSEDL	0.6092	functional
seq_771	VARDIWEELLSEDL	2.5861	functional
seq_772	VADRIWEELLSEDL	-0.1761	non-functional
seq_773	VADDRWEELLSEDL	-0.25	non-functional
seq_774	VADDIREELLSEDL	NA	likely non-functional (robust regression did not converge)
seq_775	VADDIWRELLSEDL	7.5577	functional
seq_776	VADDIWERLLSEDL	2.0357	functional
seq_777	VADDIWEERLSEDL	-0.25	non-functional
seq_778	VADDIWEELRSEDL	-0.2046	non-functional
seq_779	VADDIWEELLREDL	10.8186	functional
seq_780	VADDIWEELLSRDL	6.5282	functional
seq_781	VADDIWEELLSERL	5.0925	functional
seq_782	VADDIWEELLSEDR	0.3146	functional
seq_783	GADDIWEELLSEDL	1.28	functional
seq_784	VGDDIWEELLSEDL	1.5893	functional
seq_785	VAGDIWEELLSEDL	0.4474	functional
seq_786	VADGIWEELLSEDL	-0.0444	functional
seq_787	VADDGWEELLSEDL	-0.2588	non-functional
seq_788	VADDIGEELLSEDL	NA	likely non-functional (robust regression did not converge)
seq_789	VADDIWGELLSEDL	NA	likely non-functional (robust regression did not converge)
seq_790	VADDIWEGLLSEDL	0.6758	functional
seq_791	VADDIWEEGLSEDL	NA	likely non-functional (robust regression did not converge)
seq_792	VADDIWEELGSEDL	-0.221	non-functional
seq_793	VADDIWEELLGEDL	2.1056	functional
seq_794	VADDIWEELLSGDL	3.964	functional
seq_795	VADDIWEELLSEGL	10.375	functional
seq_796	VADDIWEELLSEDG	0.0334	functional
seq_797	PADDIWEELLSEDL	2.9886	functional
seq_798	VPDDIWEELLSEDL	NA	likely non-functional (robust regression did not converge)
seq_799	VAPDIWEELLSEDL	3.052	functional
seq_800	VADPIWEELLSEDL	0.9032	functional
seq_801	VADDPWEELLSEDL	-0.2139	non-functional
seq_802	VADDIPEELLSEDL	-0.2284	non-functional
seq_803	VADDIWPELLSEDL	0.6122	functional
seq_804	VADDIWEPLLSEDL	-0.2342	non-functional
seq_805	VADDIWEEPLSEDL	NA	likely non-functional (robust regression did not converge)
seq_806	VADDIWEELPSEDL	-0.25	non-functional
seq_807	VADDIWEELLPEDL	-0.022	functional
seq_808	VADDIWEELLSPDL	0.4825	functional
seq_809	VADDIWEELLSEPL	5.1805	functional
seq_810	VADDIWEELLSEDP	0.2289	functional
seq_811	AADDIWEELLSEDL	2.1	functional
seq_812	VAADIWEELLSEDL	1.8291	functional
seq_813	VADAIWEELLSEDL	0.1666	functional
seq_814	VADDAWEELLSEDL	-0.2401	non-functional
seq_815	VADDIWAELLSEDL	8.2277	functional
seq_816	VADDIWEALLSEDL	8.8044	functional
seq_817	VADDIWEEALSEDL	-0.2325	non-functional
seq_818	VADDIWEELASEDL	-0.25	non-functional
seq_819	VADDIWEELLAEDL	2.6406	functional
seq_820	VADDIWEELLSADL	3.1069	functional
seq_821	VADDIWEELLSEAL	5.635	functional
seq_822	VADDIWEELLSEDA	-0.0522	functional
seq_823	DFDLDMLGDFDLDMLG	7.7208	functional
seq_824	KFDLDMLGDFDLDMLG	0.1643	functional
seq_825	DKDLDMLGDFDLDMLG	-0.1268	functional
seq_826	DFKLDMLGDFDLDMLG	5.1272	functional
seq_827	DFDKDMLGDFDLDMLG	0.9642	functional
seq_828	DFDLKMLGDFDLDMLG	3.0389	functional
seq_829	DFDLDKLGDFDLDMLG	1.3979	functional
seq_830	DFDLDMKGDFDLDMLG	0.067	functional
seq_831	DFDLDMLKDFDLDMLG	2.5765	functional
seq_832	DFDLDMLGKFDLDMLG	1.766	functional
seq_833	DFDLDMLGDKDLDMLG	-0.1878	non-functional
seq_834	DFDLDMLGDFKLDMLG	0.5026	functional
seq_835	DFDLDMLGDFDKDMLG	0.5397	functional
seq_836	DFDLDMLGDFDLKMLG	-0.1164	functional
seq_837	DFDLDMLGDFDLDKLG	-0.1576	non-functional
seq_838	DFDLDMLGDFDLDMKG	3.2775	functional
seq_839	DFDLDMLGDFDLDMLK	1.6521	functional
seq_840	RFDLDMLGDFDLDMLG	0.6338	functional
seq_841	DRDLDMLGDFDLDMLG	0.3009	functional
seq_842	DFRLDMLGDFDLDMLG	10.0518	functional
seq_843	DFDRDMLGDFDLDMLG	1.3121	functional
seq_844	DFDLRMLGDFDLDMLG	6.2455	functional
seq_845	DFDLDRLGDFDLDMLG	4.0739	functional
seq_846	DFDLDMRGDFDLDMLG	1.6025	functional
seq_847	DFDLDMLRDFDLDMLG	11.1135	functional
seq_848	DFDLDMLGRFDLDMLG	1.7977	functional
seq_849	DFDLDMLGDRDLDMLG	NA	likely non-functional (robust regression did not converge)
seq_850	DFDLDMLGDFRLDMLG	0.5354	functional
seq_851	DFDLDMLGDFDRDMLG	0.5838	functional
seq_852	DFDLDMLGDFDLRMLG	0.112	functional
seq_853	DFDLDMLGDFDLDRLG	0.4144	functional
seq_854	DFDLDMLGDFDLDMRG	6.9549	functional
seq_855	DFDLDMLGDFDLDMLR	6.9729	functional
seq_856	GFDLDMLGDFDLDMLG	1.0321	functional
seq_857	DGDLDMLGDFDLDMLG	0.4177	functional
seq_858	DFGLDMLGDFDLDMLG	2.4423	functional
seq_859	DFDGDMLGDFDLDMLG	1.9225	functional
seq_860	DFDLGMLGDFDLDMLG	12.4149	functional
seq_861	DFDLDGLGDFDLDMLG	2.7512	functional
seq_862	DFDLDMGGDFDLDMLG	8.1314	functional
seq_863	DFDLDMLGGFDLDMLG	2.0871	functional
seq_864	DFDLDMLGDGDLDMLG	-0.1468	functional
seq_865	DFDLDMLGDFGLDMLG	NA	likely non-functional (robust regression did not converge)
seq_866	DFDLDMLGDFDGDMLG	4.6858	functional
seq_867	DFDLDMLGDFDLGMLG	0.5173	functional
seq_868	DFDLDMLGDFDLDGLG	2.7931	functional
seq_869	DFDLDMLGDFDLDMGG	16.5336	functional
seq_870	PFDLDMLGDFDLDMLG	4.2495	functional
seq_871	DPDLDMLGDFDLDMLG	4.2327	functional
seq_872	DFPLDMLGDFDLDMLG	3.1231	functional
seq_873	DFDPDMLGDFDLDMLG	7.2259	functional
seq_874	DFDLPMLGDFDLDMLG	5.2776	functional
seq_875	DFDLDPLGDFDLDMLG	2.119	functional
seq_876	DFDLDMPGDFDLDMLG	6.8075	functional
seq_877	DFDLDMLPDFDLDMLG	0.4846	functional
seq_878	DFDLDMLGPFDLDMLG	NA	likely non-functional (robust regression did not converge)
seq_879	DFDLDMLGDPDLDMLG	10.1102	functional
seq_880	DFDLDMLGDFPLDMLG	1.6513	functional
seq_881	DFDLDMLGDFDPDMLG	10.6249	functional
seq_882	DFDLDMLGDFDLPMLG	1.2424	functional
seq_883	DFDLDMLGDFDLDPLG	9.6546	functional
seq_884	DFDLDMLGDFDLDMPG	17.2311	functional
seq_885	DFDLDMLGDFDLDMLP	22.2405	functional
seq_886	AFDLDMLGDFDLDMLG	1.8757	functional
seq_887	DADLDMLGDFDLDMLG	0.6042	functional
seq_888	DFALDMLGDFDLDMLG	3.2138	functional
seq_889	DFDADMLGDFDLDMLG	6.9275	functional
seq_890	DFDLAMLGDFDLDMLG	9.9616	functional
seq_891	DFDLDALGDFDLDMLG	5.0082	functional
seq_892	DFDLDMAGDFDLDMLG	11.2772	functional
seq_893	DFDLDMLADFDLDMLG	0.3434	functional
seq_894	DFDLDMLGAFDLDMLG	5.9662	functional
seq_895	DFDLDMLGDADLDMLG	5.1306	functional
seq_896	DFDLDMLGDFALDMLG	NA	likely non-functional (robust regression did not converge)
seq_897	DFDLDMLGDFDADMLG	21.0508	functional
seq_898	DFDLDMLGDFDLAMLG	-0.0527	functional
seq_899	DFDLDMLGDFDLDALG	0.1952	functional
seq_900	DFDLDMLGDFDLDMAG	30.2196	functional
seq_901	DFDLDMLGDFDLDMLA	1.8334	functional
seq_902	EDLYSILWSDVY	0.9712	functional
seq_903	EDLYSILASDVY	-0.238	non-functional
seq_904	KDLYSILWSDVY	-0.2125	non-functional
seq_905	EKLYSILWSDVY	-0.1833	non-functional
seq_906	EDKYSILWSDVY	NA	likely non-functional (robust regression did not converge)
seq_907	EDLKSILWSDVY	-0.25	non-functional
seq_908	EDLYKILWSDVY	-0.0738	functional
seq_909	EDLYSKLWSDVY	NA	likely non-functional (robust regression did not converge)
seq_910	EDLYSIKWSDVY	-0.2451	non-functional
seq_911	EDLYSILKSDVY	-0.25	non-functional
seq_912	EDLYSILWKDVY	-0.2499	non-functional
seq_913	EDLYSILWSKVY	NA	likely non-functional (robust regression did not converge)
seq_914	EDLYSILWSDKY	-0.1254	functional
seq_915	EDLYSILWSDVK	0.0539	functional
seq_916	RDLYSILWSDVY	-0.2483	non-functional
seq_917	ERLYSILWSDVY	-0.25	non-functional
seq_918	EDRYSILWSDVY	-0.1757	non-functional
seq_919	EDLRSILWSDVY	-0.25	non-functional
seq_920	EDLYRILWSDVY	NA	likely non-functional (robust regression did not converge)
seq_921	EDLYSRLWSDVY	NA	likely non-functional (robust regression did not converge)
seq_922	EDLYSIRWSDVY	-0.2186	non-functional
seq_923	EDLYSILRSDVY	NA	likely non-functional (robust regression did not converge)
seq_924	EDLYSILWRDVY	-0.1925	non-functional
seq_925	EDLYSILWSRVY	-0.0908	functional
seq_926	EDLYSILWSDRY	-0.0848	functional
seq_927	EDLYSILWSDVR	NA	likely non-functional (robust regression did not converge)
seq_928	GDLYSILWSDVY	-0.2119	non-functional
seq_929	EGLYSILWSDVY	NA	likely non-functional (robust regression did not converge)
seq_930	EDGYSILWSDVY	-0.2363	non-functional
seq_931	EDLGSILWSDVY	-0.0522	functional
seq_932	EDLYGILWSDVY	0.0695	functional
seq_933	EDLYSGLWSDVY	-0.1856	non-functional
seq_934	EDLYSIGWSDVY	-0.2124	non-functional
seq_935	EDLYSILGSDVY	-0.25	non-functional
seq_936	EDLYSILWGDVY	-0.1523	non-functional
seq_937	EDLYSILWSGVY	-0.0514	functional
seq_938	EDLYSILWSDGY	0.303	functional
seq_939	EDLYSILWSDVG	-0.0353	functional
seq_940	PDLYSILWSDVY	-0.2022	non-functional
seq_941	EPLYSILWSDVY	-0.1362	functional
seq_942	EDPYSILWSDVY	0.731	functional
seq_943	EDLPSILWSDVY	-0.25	non-functional
seq_944	EDLYPILWSDVY	-0.2499	non-functional
seq_945	EDLYSPLWSDVY	-0.25	non-functional
seq_946	EDLYSIPWSDVY	-0.1956	non-functional
seq_947	EDLYSILPSDVY	NA	likely non-functional (robust regression did not converge)
seq_948	EDLYSILWPDVY	1.0139	functional
seq_949	EDLYSILWSPVY	-0.2407	non-functional
seq_950	EDLYSILWSDPY	NA	likely non-functional (robust regression did not converge)
seq_951	EDLYSILWSDVP	0.2037	functional
seq_952	ADLYSILWSDVY	-0.203	non-functional
seq_953	EALYSILWSDVY	NA	likely non-functional (robust regression did not converge)
seq_954	EDAYSILWSDVY	-0.2335	non-functional
seq_955	EDLASILWSDVY	-0.1608	non-functional
seq_956	EDLYAILWSDVY	-0.1099	functional
seq_957	EDLYSALWSDVY	0.1247	functional
seq_958	EDLYSIAWSDVY	-0.25	non-functional
seq_959	EDLYSILWADVY	-0.1809	non-functional
seq_960	EDLYSILWSAVY	-0.1071	functional
seq_961	EDLYSILWSDAY	0.4518	functional
seq_962	EDLYSILWSDVA	0.1264	functional
