# Supplementary material for: High‐throughput discovery of functional disordered regions: investigation of transactivation domains
Source: Mol Syst Biol. 2018 May 14;14(5):e8190. doi: 10.15252/msb.20188190 (PMC5949888; doi:10.15252/msb.20188190)
Supplement: Supplementary file 7 — Table EV6 [file MSB-14-e8190-s007.xlsx]

## Sheet: Table EV6 Legend
Table EV6	List of polymorphisms and mutations seen in the natural human population (gnomAD) and human cancer (cBioPortal and COSMIC)
	Column A	TF-TAD	Tanscription factor of the TAD
	Column B	Polymorphism	SNP or cancer mutation
	Column C	Source	gnomAD (http://gnomad.broadinstitute.org/) or cBioPortal (http://www.cbioportal.org/) or COSMIC (http://cancer.sanger.ac.uk/)
	Column D	Substitution	Amino acid substitution
	Column E	Identifier	Database identifier
	Column F	Class	Functional or non-functional (or likely non-functional)
		The additional tabs (gnomAD, cBioportal and COSMIC) have further information on the variant such as allele frequency, cancer type, etc.

## Sheet: Table EV6
TF-TAD	Polymorphism	Source	Substitution	Identifier	Class
EKLF	natural variation	gnomAD	W30R	19:12996956 A / G (rs749258857)	Non-functional
ESX	natural variation	gnomAD	D146G	1:201981523 A / G	Functional
HSF1	natural variation	gnomAD	L414P	8:145537295 T / C (rs782076624)	Functional
HSF1	natural variation	gnomAD	L414R	8:145537295 T / G (rs782076624)	Non-functional
ESX	cancer mutation	cBioPortal	E135K	ESO-085	Non-functional
ESX	cancer mutation	COSMIC	E135K	COSM1251113	Non-functional
HSF1	cancer mutation	COSMIC	S408R	COSM5987734	Non-functional
HSF1	cancer mutation	COSMIC	S419G	COSM6424238	Non-functional

## Sheet: gnomAD
TF-TAD	Variant	Source	Consequence	Annotation	Allele Count	Allele Number	Number of Homozygotes	Allele Frequency	Class
EKLF	19:12996956 A / G (rs749258857)	Exome	p.Trp30Arg	missense	3	224614	0	1.336e-05	Did not pass filtering criteria but likely to be non-functional
ESX	1:201981523 A / G	Exome	p.Asp146Gly	missense	1	246214	0	4.062e-06	Functional
HSF1	8:145537295 T / C (rs782076624)	Exome	p.Leu414Pro	missense	1	230848	0	4.332e-06	Functional
HSF1	8:145537295 T / G (rs782076624)	Exome	p.Leu414Arg	missense	1	230848	0	4.332e-06	Did not pass filtering criteria but likely to be non-functional

## Sheet: cBioPortal
TF-TAD	Study	Sample ID	Cancer Type	Protein Change	Mutation Type	Allele Freq	Number of Mutants in Sample	Class
ESX	Esophageal Adeno...	ESO-085	Esophageal Adenocarcinoma	E135K	Missense	0.37	180	Non-functional

## Sheet: COSMIC
TF-TAD	Position (AA)	Mutation (CDS)	Mutation (AA)	Mutation ID (COSM)	Count	Mutation Type	Class
ESX	135	c.403G>A	p.E135K	COSM1251113	1	Substitution - Missense	Non-functional
HSF1	408	c.1224C>A	p.S408R	COSM5987734	1	Substitution - Missense	Non-functional
HSF1	419	c.1255A>G	p.S419G	COSM6424238	1	Substitution - Missense	Non-functional
