# Supplementary material for: High‐throughput discovery of functional disordered regions: investigation of transactivation domains
Source: Mol Syst Biol. 2018 May 14;14(5):e8190. doi: 10.15252/msb.20188190 (PMC5949888; doi:10.15252/msb.20188190)
Supplement: Supplementary file 8 — Table EV7 [file MSB-14-e8190-s008.xlsx]

## Sheet: Table EV7 Legend
Table EV7	Table of feature importance for design library
	Column A	Feature set
	Column B	Feature descriptor
	Column C	Feature importance value for the Stacked model
	Column D	Feature importance value for the Lasso model
	Column E	Feature importance value for the Ridge model
	Column F	Feature importance value for the Xgboost model

## Sheet: Table EV7
feature set	description	stacked	lasso	ridge	xgboost
pI	viewer:whole encoder:biopython_isoelectric_point aggregator:single(mean)	14.7433	26.0966	6.27658	14.9862
pI	viewer:sliding(viewSize:10_stepSize:1) encoder:biopython_isoelectric_point aggregator:single(min)	11.7355	16.5894	2.7747	21.2841
single_aa_composition	encoder:scale(D:1) viewer:whole aggregator:single(frequency)	10.4592	23.9275	4.32504	3.83333
grouped_aa_composition	encoder:aa_group_hydrophobic viewer:whole aggregator:single(frequency)	10.3514	16.369	4.89107	12.2003
TAD9	encoder:stringent viewer:whole aggregator:single(count)	10.0768	17.0174	6.63925	7.1513
disorder	encoder:iupred(prefix:_type:short) viewer:whole aggregator:single(mean)	3.77195	0	3.33809	9.43272
single_aa_composition	encoder:scale(F:1) viewer:whole aggregator:single(frequency)	2.53901	0	4.49899	2.36704
grouped_aa_composition	encoder:aa_group_polar viewer:whole aggregator:single(frequency)	2.45559	0	4.1578	2.63123
single_aa_composition	encoder:scale(K:1) viewer:whole aggregator:single(frequency)	2.38567	0	4.77233	1.26021
TAD9	encoder:lessStringent viewer:whole aggregator:single(count)	2.09888	0	3.53953	2.27425
helicity_heliquest_agadir	viewer:whole encoder:HeliQuest_moment aggregator:single(mean)	2.04136	0	2.50272	3.87388
grouped_aa_composition	encoder:aa_group_branching viewer:whole aggregator:single(frequency)	2.02253	0	2.68698	3.47147
grouped_aa_composition	encoder:aa_group_negative viewer:whole aggregator:single(frequency)	1.99221	0	2.88336	3.00092
single_aa_composition	encoder:scale(I:1) viewer:whole aggregator:single(frequency)	1.77504	0	3.60316	0.845089
single_aa_composition	encoder:scale(V:1) viewer:whole aggregator:single(frequency)	1.76041	0	3.45495	1.0477
single_aa_composition	encoder:scale(N:1) viewer:whole aggregator:single(frequency)	1.70524	0	3.47371	0.790238
single_aa_composition	encoder:scale(Q:1) viewer:whole aggregator:single(frequency)	1.52127	0	3.49761	0
helicity_heliquest_agadir	viewer:whole encoder:HeliQuest_angle aggregator:single(mean)	1.47886	0	1.918	2.62092
TAD9	encoder:moderate viewer:whole aggregator:single(count)	1.25539	0	2.61664	0.476875
mini_motif	encoder:mini_motif_nothydrophobic_polar viewer:sliding(viewSize:4_stepSize:1) aggregator:chain(count>max)	1.21451	0	2.79233	0
single_aa_composition	encoder:scale(E:1) viewer:whole aggregator:single(frequency)	1.20353	0	1.63677	1.99879
single_aa_composition	encoder:scale(T:1) viewer:whole aggregator:single(frequency)	1.20134	0	2.76205	0
mini_motif	encoder:mini_motif_hydrophobic_polar viewer:sliding(viewSize:4_stepSize:1) aggregator:chain(count>max)	1.02896	0	2.36571	0
single_aa_composition	encoder:scale(G:1) viewer:whole aggregator:single(frequency)	1.01014	0	2.32246	0
grouped_aa_composition	encoder:aa_group_aliphatic viewer:whole aggregator:single(frequency)	0.928138	0	2.13392	0
mini_motif	encoder:mini_motif_notpolar_hydrophobic viewer:sliding(viewSize:3_stepSize:1) aggregator:chain(count>max)	0.912813	0	2.09868	0
mini_motif	encoder:mini_motif_nothydrophobic_polar viewer:sliding(viewSize:3_stepSize:1) aggregator:chain(count>max)	0.901942	0	2.07369	0
single_aa_composition	encoder:scale(W:1) viewer:whole aggregator:single(frequency)	0.774367	0	1.78038	0
single_aa_composition	encoder:scale(R:1) viewer:whole aggregator:single(frequency)	0.762567	0	1.75324	0
single_aa_composition	encoder:scale(S:1) viewer:whole aggregator:single(frequency)	0.652279	0	1.49968	0
single_aa_composition	encoder:scale(P:1) viewer:whole aggregator:single(frequency)	0.634077	0	1.45783	0
helicity_heliquest_agadir	viewer:whole encoder:agadir(ph:7.4_tm:30_io:0.05) aggregator:single(mean)	0.583999	0	0.293389	1.85556
sequence_property	encoder:aa_all viewer:whole aggregator:single(count)	0.38253	0	0.879488	0
mini_motif	encoder:mini_motif_notpolar_hydrophobic viewer:sliding(viewSize:6_stepSize:1) aggregator:chain(count>max)	0.30508	0	0	1.24037
mini_motif	encoder:mini_motif_notpositive_negative viewer:sliding(viewSize:8_stepSize:1) aggregator:chain(count>max)	0.268997	0	0.618461	0
mini_motif	encoder:mini_motif_notpolar_hydrophobic viewer:sliding(viewSize:8_stepSize:1) aggregator:chain(count>max)	0.267891	0	0.314405	0.533186
single_aa_composition	encoder:scale(A:1) viewer:whole aggregator:single(frequency)	0.224201	0	0.0493426	0.824283
single_aa_composition	encoder:scale(Y:1) viewer:whole aggregator:single(frequency)	0.180946	0	0.41602	0
TAD9	encoder:DFxRepeats viewer:whole aggregator:single(count)	0.159357	0	0.366383	0
mini_motif	encoder:mini_motif_notaromatic_negative viewer:sliding(viewSize:4_stepSize:1) aggregator:chain(count>max)	0.129412	0	0.297535	0
grouped_aa_composition	encoder:aa_group_phos_target viewer:whole aggregator:single(frequency)	0.1034	0	0.237731	0
