# Supplementary material for: High‐throughput discovery of functional disordered regions: investigation of transactivation domains
Source: Mol Syst Biol. 2018 May 14;14(5):e8190. doi: 10.15252/msb.20188190 (PMC5949888; doi:10.15252/msb.20188190)
Supplement: Supplementary file 9 — Table EV8 [file MSB-14-e8190-s009.xlsx]

## Sheet: Table EV8 Legend
Table EV8	Table of feature importance for combined library
	Column A	Feature set
	Column B	Feature descriptor
	Column C	Feature importance value for the Stacked model
	Column D	Feature importance value for the Lasso model
	Column E	Feature importance value for the Ridge model
	Column F	Feature importance value for the Xgboost model

## Sheet: Table EV8
feature set	description	stacked	lasso	ridge	xgboost
pI	viewer:whole encoder:biopython_isoelectric_point aggregator:single(mean)	37.4938	32.9142	8.78758	51.506
mini_motif	encoder:mini_motif_negative_aromatic viewer:sliding(viewSize:3_stepSize:1) aggregator:chain(count>max)	34.3414	61.2975	9.18249	10.7172
grouped_aa_composition	encoder:aa_group_aromatic viewer:whole aggregator:single(frequency)	4.83828	0	4.01028	10.6986
grouped_aa_composition	encoder:aa_group_negative viewer:whole aggregator:single(frequency)	4.22267	4.55185	4.77107	3.67478
TAD9	encoder:lessStringent viewer:whole aggregator:single(count)	2.64548	1.23649	6.85873	3.00165
single_aa_composition	encoder:scale(D:1) viewer:whole aggregator:single(frequency)	2.09668	0	6.89014	3.07424
grouped_aa_composition	encoder:aa_group_branching viewer:whole aggregator:single(frequency)	1.7966	0	1.84463	3.86493
sequence_property	encoder:aa_all viewer:whole aggregator:single(count)	1.62992	0	3.60358	2.92122
single_aa_composition	encoder:scale(R:1) viewer:whole aggregator:single(frequency)	1.06527	0	4.29577	1.32089
single_aa_composition	encoder:scale(C:1) viewer:whole aggregator:single(frequency)	0.867724	0	3.17275	1.1749
single_aa_composition	encoder:scale(F:1) viewer:whole aggregator:single(frequency)	0.824135	0	3.61013	0.934964
single_aa_composition	encoder:scale(V:1) viewer:whole aggregator:single(frequency)	0.818938	0	1.85747	1.45352
helicity_heliquest_agadir	viewer:whole encoder:agadir(ph:7.4_tm:30_io:0.05) aggregator:single(mean)	0.780863	0	3.39382	0.893985
single_aa_composition	encoder:scale(W:1) viewer:whole aggregator:single(frequency)	0.709224	0	3.30595	0.744211
single_aa_composition	encoder:scale(M:1) viewer:whole aggregator:single(frequency)	0.531453	0	3.00517	0.397633
TAD9	encoder:moderate viewer:whole aggregator:single(count)	0.4917	0	3.99385	0
grouped_aa_composition	encoder:aa_group_hydrophobic viewer:whole aggregator:single(frequency)	0.485082	0	1.9745	0.595914
grouped_aa_composition	encoder:aa_group_tiny viewer:whole aggregator:single(frequency)	0.452635	0	1.56667	0.639655
single_aa_composition	encoder:scale(Q:1) viewer:whole aggregator:single(frequency)	0.38829	0	3.1539	0
mini_motif	encoder:mini_motif_negative_positive viewer:sliding(viewSize:3_stepSize:1) aggregator:chain(count>max)	0.386835	0	3.14208	0
single_aa_composition	encoder:scale(H:1) viewer:whole aggregator:single(frequency)	0.370533	0	1.80097	0.366444
TAD9	encoder:DFxRepeats viewer:whole aggregator:single(count)	0.345561	0	1.21358	0.483032
TAD9	encoder:stringent viewer:whole aggregator:single(count)	0.297344	0	2.41519	0
single_aa_composition	encoder:scale(L:1) viewer:whole aggregator:single(frequency)	0.245501	0	1.99409	0
grouped_aa_composition	encoder:aa_group_aliphatic viewer:whole aggregator:single(frequency)	0.227514	0	0.965437	0.267566
single_aa_composition	encoder:scale(I:1) viewer:whole aggregator:single(frequency)	0.215305	0	1.36432	0.116569
single_aa_composition	encoder:scale(T:1) viewer:whole aggregator:single(frequency)	0.207309	0	0	0.510503
single_aa_composition	encoder:scale(A:1) viewer:whole aggregator:single(frequency)	0.166501	0	1.35241	0
disorder	encoder:iupred(prefix:_type:short) viewer:whole aggregator:single(mean)	0.164534	0	0.335407	0.303482
single_aa_composition	encoder:scale(N:1) viewer:whole aggregator:single(frequency)	0.155901	0	1.26631	0
single_aa_composition	encoder:scale(Y:1) viewer:whole aggregator:single(frequency)	0.123431	0	0.0188446	0.298238
grouped_aa_composition	encoder:aa_group_polar viewer:whole aggregator:single(frequency)	0.117269	0	0.821	0.0398734
single_aa_composition	encoder:scale(E:1) viewer:whole aggregator:single(frequency)	0.116363	0	0.945161	0
single_aa_composition	encoder:scale(P:1) viewer:whole aggregator:single(frequency)	0.10146	0	0.824117	0
single_aa_composition	encoder:scale(S:1) viewer:whole aggregator:single(frequency)	0.0940047	0	0.763557	0
mini_motif	encoder:mini_motif_positive_aromatic viewer:sliding(viewSize:3_stepSize:1) aggregator:chain(count>max)	0.0631955	0	0.513308	0
single_aa_composition	encoder:scale(K:1) viewer:whole aggregator:single(frequency)	0.061276	0	0.497717	0
grouped_aa_composition	encoder:aa_group_phos_target viewer:whole aggregator:single(frequency)	0.0577069	0	0.468727	0
single_aa_composition	encoder:scale(G:1) viewer:whole aggregator:single(frequency)	0.00237352	0	0.019279	0
